# Supplementary material for: SOX4 and RELA Function as Transcriptional Partners to Regulate the Expression of TNF- Responsive Genes in Fibroblast-Like Synoviocytes
Source: Front Immunol. 2022 Apr 22;13:789349. doi: 10.3389/fimmu.2022.789349 (PMC9074688; doi:10.3389/fimmu.2022.789349)
Supplement: Supplementary file 2 [file Table_1.xlsx]

## Sheet: Sox4 peaks
Table-S1: Peak locations in SOX4 ChIP-seq from FLS
Chromosome	Start	End	Summit	P Score(-log10(P-Value))	Q Score(-log10(Q-Value))
chr1	12644804	12644855	12644831	13.2217	8.93329
chr1	17014076	17014125	17014105	10.7968	6.73182
chr1	23298574	23298628	23298597	15.7581	11.2797
chr1	25168183	25168232	25168206	11.9944	7.80113
chr1	33990995	33991049	33991029	15.7581	11.2797
chr1	44951210	44951259	44951229	10.7968	6.73182
chr1	53963213	53963276	53963231	19.6254	14.9838
chr1	64951908	64951966	64951923	21.1174	16.3641
chr1	67339180	67339249	67339215	21.1174	16.3641
chr1	85025702	85025753	85025742	5.78352	2.52171
chr1	89117904	89117969	89117937	15.7581	11.2797
chr1	90862514	90862564	90862552	6.66822	3.17454
chr1	132436502	132436551	132436524	11.9944	7.80113
chr1	150465557	150465709	150465601	43.7294	38.1422
chr1	189065325	189065384	189065361	15.7581	11.2797
chr2	6483185	6483251	6483226	26.8005	21.7979
chr2	16683081	16683137	16683108	21.1174	16.3641
chr2	56209390	56209439	56209407	6.94372	3.41481
chr2	86063937	86064006	86063972	55.2882	49.2165
chr2	126147880	126147944	126147911	42.4771	36.9202
chr2	147017288	147017337	147017309	9.79948	5.82912
chr2	151783658	151783724	151783693	38.9481	33.5031
chr2	168131238	168131290	168131269	22.5101	17.6977
chr2	178963430	178963483	178963457	9.63113	5.68168
chr3	15776290	15776378	15776332	8.81735	4.98455
chr3	31363432	31363488	31363449	19.7186	15.0457
chr3	46065936	46065985	46065941	10.7968	6.73182
chr3	73010304	73010353	73010330	11.9944	7.80113
chr3	119463144	119463199	119463175	14.4768	10.0913
chr3	125228407	125228465	125228432	13.835	9.53059
chr3	139433433	139433502	139433474	25.8919	20.9414
chr3	145691006	145691076	145691043	17.3683	12.799
chr3	153123786	153123843	153123816	14.4768	10.0913
chr3	158964380	158964434	158964421	19.7186	15.0457
chr4	10687394	10687448	10687419	13.2217	8.93329
chr4	32473095	32473146	32473114	9.72158	5.76726
chr4	37227084	37227133	37227110	10.7968	6.73182
chr4	59104334	59104405	59104371	51.6819	45.891
chr4	67972449	67972512	67972482	26.8005	21.7979
chr4	80796989	80797043	80797014	11.8451	7.72452
chr4	92460071	92460137	92460105	13.2217	8.93329
chr4	134701442	134701495	134701469	15.7581	11.2797
chr4	145669329	145669387	145669359	5.78352	2.52171
chr4	147314302	147314411	147314315	8.81735	4.98455
chr4	149678458	149678520	149678500	18.3933	13.7667
chr4	150645003	150645057	150645013	11.3965	7.29623
chr4	151460153	151460217	151460182	28.2655	23.2016
chr4	154908665	154908727	154908692	28.2655	23.2016
chr5	34619224	34619295	34619251	53.6051	47.6554
chr5	49872693	49872743	49872722	12.9054	8.67827
chr5	52655148	52655200	52655171	17.3683	12.799
chr5	66767529	66767579	66767554	13.2217	8.93329
chr5	75705874	75705938	75705899	19.7448	15.0457
chr5	77876128	77876188	77876153	25.3524	20.4187
chr5	94454296	94454351	94454313	9.39458	5.52746
chr5	95282263	95282318	95282298	7.47602	3.81465
chr5	95628186	95628237	95628211	9.63113	5.68168
chr5	96505058	96505107	96505100	12.9054	8.67827
chr5	114173090	114173165	114173131	61.3928	54.8592
chr5	131519720	131519786	131519757	32.4336	27.2656
chr5	137924414	137924475	137924438	23.9221	19.0509
chr5	138571398	138571447	138571411	8.49982	4.69158
chr5	147011285	147011336	147011310	11.9944	7.80113
chr5	150477535	150477593	150477574	18.2802	13.6876
chr6	10186380	10186437	10186417	10.8093	6.73182
chr6	17828329	17828379	17828361	11.9944	7.80113
chr6	48851013	48851062	48851026	13.2217	8.93329
chr6	72570561	72570612	72570598	10.9664	6.88262
chr6	102741080	102741134	102741102	16.6405	12.1433
chr6	131377532	131377599	131377557	35.8248	30.5148
chr6	132463750	132463801	132463776	10.9664	6.88262
chr7	13292738	13292790	13292765	13.2217	8.93329
chr7	18901924	18901973	18901950	11.9944	7.80113
chr7	41121507	41121568	41121511	6.05675	2.73943
chr7	42462683	42462750	42462715	7.4058	3.75369
chr7	43348344	43348405	43348379	17.064	12.5068
chr7	59310572	59310622	59310590	14.4768	10.0913
chr7	61290805	61290860	61290821	17.064	12.5068
chr7	98036452	98036501	98036467	10.7968	6.73182
chr7	99774593	99774642	99774612	11.9944	7.80113
chr7	116192325	116192374	116192339	10.7968	6.73182
chr7	120951784	120951842	120951812	18.3933	13.7667
chr7	133666415	133666464	133666443	7.86473	4.17006
chr7	138073388	138073441	138073399	18.2802	13.6876
chr7	143368383	143368451	143368424	17.3683	12.799
chr8	30846986	30847035	30847005	11.9944	7.80113
chr8	32625413	32625462	32625436	10.7968	6.73182
chr8	43484990	43485040	43485000	15.6573	11.2398
chr8	68880521	68880570	68880551	13.2217	8.93329
chr8	75666117	75666182	75666153	29.7469	24.6387
chr8	82343959	82344009	82343995	13.2217	8.93329
chr8	85113082	85113132	85113099	14.4768	10.0913
chr8	88227019	88227073	88227039	15.7581	11.2797
chr8	90445848	90445914	90445890	38.7478	33.3659
chr8	98715061	98715120	98715102	23.9221	19.0509
chr8	126613702	126613753	126613736	15.0947	10.6861
chr8	127995080	127995136	127995109	23.9221	19.0509
chr9	3004592	3004681	3004665	6.16372	2.83626
chr9	3006351	3006401	3006391	5.20224	2.12124
chr9	3016853	3016911	3016862	5.65927	2.40709
chr9	19575431	19575526	19575489	13.2217	8.93329
chr9	49475589	49475641	49475608	11.9944	7.80113
chr9	51747557	51747621	51747584	23.9221	19.0509
chr9	59845206	59845265	59845247	14.1026	9.78061
chr9	64937013	64937062	64937036	10.8093	6.73182
chr9	88553237	88553296	88553260	18.3933	13.7667
chr9	91901120	91901186	91901152	42.1233	36.5699
chr9	92265990	92266045	92266018	8.81735	4.98455
chr9	102548057	102548123	102548083	13.2217	8.93329
chr9	111626669	111626718	111626694	13.5785	9.28144
chr10	5539202	5539253	5539236	14.4768	10.0913
chr10	21588661	21588723	21588687	28.2655	23.2016
chr10	30851804	30851853	30851827	10.7968	6.73182
chr10	31785196	31785259	31785219	21.1174	16.3641
chr10	45613054	45613119	45613092	10.7968	6.73182
chr10	45878177	45878226	45878187	10.7968	6.73182
chr10	73779554	73779604	73779567	11.9944	7.80113
chr10	77180710	77180759	77180749	9.63113	5.68168
chr10	83370117	83370184	83370151	25.3524	20.4187
chr10	119523150	119523200	119523178	14.4768	10.0913
chr10	122951799	122951858	122951827	11.8451	7.72452
chr11	19236812	19236872	19236851	21.9009	17.1427
chr11	25100120	25100209	25100180	51.9321	46.081
chr11	30888277	30888345	30888308	62.1185	54.8592
chr11	79404344	79404412	79404385	37.0405	31.6971
chr11	88551023	88551074	88551063	18.3933	13.7667
chr12	4417721	4417775	4417749	13.2217	8.93329
chr12	8777443	8777505	8777467	9.79948	5.82912
chr12	31736716	31736776	31736741	34.1019	28.8638
chr12	50633185	50633237	50633215	15.7581	11.2797
chr12	69159528	69159594	69159564	51.9321	46.081
chr12	69361186	69361245	69361217	17.8894	13.3133
chr12	74682333	74682402	74682371	25.3524	20.4187
chr12	110202405	110202457	110202437	16.2215	11.7287
chr12	114665034	114665083	114665056	7.4058	3.75369
chr13	7369826	7369877	7369852	15.7581	11.2797
chr13	28135958	28136014	28135990	19.7448	15.0457
chr13	67107853	67107903	67107877	12.9054	8.67827
chr13	73486609	73486671	73486641	13.2217	8.93329
chr13	102350006	102350057	102350035	14.4768	10.0913
chr13	103297172	103297224	103297192	17.9452	13.3646
chr14	8900147	8900196	8900169	9.63113	5.68168
chr14	21613561	21613623	21613598	15.0947	10.6861
chr14	40684870	40684919	40684884	13.1334	8.90153
chr14	41425732	41425806	41425766	6.66822	3.17454
chr14	41512926	41513032	41513000	11.9944	7.80113
chr14	43596317	43596366	43596341	15.0947	10.6861
chr14	43682925	43682974	43682953	7.4058	3.75369
chr14	47145343	47145409	47145372	16.2215	11.7287
chr14	53280180	53280229	53280191	6.30143	2.88853
chr14	61827613	61827673	61827647	11.897	7.77295
chr14	69843182	69843231	69843206	14.4768	10.0913
chr14	96212850	96212914	96212874	19.7448	15.0457
chr14	104336953	104337021	104336982	32.4336	27.2656
chr14	123270956	123271014	123270975	14.4768	10.0913
chr15	35277424	35277491	35277452	15.7581	11.2797
chr15	44779780	44779829	44779803	13.2217	8.93329
chr15	53055093	53055158	53055125	22.5101	17.6977
chr15	83493919	83493978	83493946	22.5101	17.6977
chr16	6959777	6959827	6959794	11.9944	7.80113
chr16	15642802	15642865	15642840	32.7564	27.5314
chr16	16977930	16977985	16977941	14.4768	10.0913
chr16	30461310	30461373	30461345	18.3933	13.7667
chr16	37735108	37735176	37735133	60.3967	54.0295
chr16	41568274	41568327	41568295	14.4768	10.0913
chr16	57241947	57242008	57241975	17.064	12.5068
chr16	64236363	64236412	64236382	11.9123	7.78342
chr16	78061968	78062029	78061986	18.9491	14.3139
chr17	4626286	4626583	4626540	32.7564	27.5314
chr17	38535826	38535878	38535841	11.6788	7.56906
chr17	49267977	49268031	49268012	14.4768	10.0913
chr17	51369202	51369269	51369227	14.4768	10.0913
chr17	72666953	72667005	72666973	15.7581	11.2797
chr17	87944647	87944696	87944659	14.4768	10.0913
chr18	9324544	9324606	9324573	18.3933	13.7667
chr18	11101167	11101216	11101201	8.49982	4.69158
chr18	25414716	25414767	25414745	14.4768	10.0913
chr18	30939000	30939056	30939033	28.2655	23.2016
chr18	35745449	35745522	35745486	40.5295	35.023
chr18	60584720	60584769	60584744	11.9944	7.80113
chr18	73922217	73922284	73922253	32.7564	27.5314
chr18	77945149	77945210	77945173	17.064	12.5068
chr18	79104646	79104701	79104679	17.064	12.5068
chr19	5894060	5894109	5894080	11.9944	7.80113
chr19	44607077	44607131	44607114	13.2217	8.93329
chrX	74978617	74978683	74978639	35.8248	30.5148
chrX	75628706	75628771	75628735	21.1174	16.3641
chrX	81536625	81536681	81536650	11.9944	7.80113
chrX	119741752	119741801	119741767	10.7968	6.73182
chrX	122831397	122831449	122831428	15.7581	11.2797
chrX	129757086	129757137	129757102	10.8093	6.73182
chrX	135182229	135182284	135182258	10.8093	6.73182
