# Supplementary material for: SOX4 and RELA Function as Transcriptional Partners to Regulate the Expression of TNF- Responsive Genes in Fibroblast-Like Synoviocytes
Source: Front Immunol. 2022 Apr 22;13:789349. doi: 10.3389/fimmu.2022.789349 (PMC9074688; doi:10.3389/fimmu.2022.789349)
Supplement: Supplementary file 4 [file Table_3.xlsx]

## Sheet: RELA peaks
Table-S3: Peak locations in RELA ChIP-seq from FLS
Chromosome	Start	End	Summit	P Score(-log10(P-Value))	Q Score(-log10(Q-Value))
chr1	12644794	12644853	12644824	10.4076	6.8019
chr1	15519505	15519562	15519547	25.266	20.8183
chr1	17014081	17014136	17014108	15.7492	11.7578
chr1	18119710	18119762	18119745	14.7187	10.7962
chr1	18403805	18403856	18403829	14.6382	10.7174
chr1	20963596	20963649	20963632	18.4373	14.3205
chr1	23298566	23298633	23298597	41.1681	36.1648
chr1	25168184	25168251	25168219	21.5771	17.2823
chr1	26851340	26851395	26851382	14.6382	10.7174
chr1	33990995	33991047	33991014	13.5473	9.70697
chr1	36775172	36775222	36775193	12.4778	8.71341
chr1	44951211	44951264	44951243	21.5771	17.2823
chr1	53963216	53963275	53963244	22.7919	18.4514
chr1	55626096	55626147	55626122	12.6057	8.83418
chr1	57234219	57234270	57234250	10.8005	7.18621
chr1	64951901	64951968	64951934	34.3415	29.6067
chr1	67339180	67339249	67339215	25.266	20.8183
chr1	72031853	72031913	72031887	21.5771	17.2823
chr1	89117905	89117968	89117927	18.0283	13.9178
chr1	90862515	90862567	90862551	11.1529	7.53174
chr1	106903650	106903700	106903669	12.4778	8.71341
chr1	108533433	108533485	108533448	10.8005	7.18621
chr1	117892057	117892110	117892076	15.4488	11.511
chr1	132436495	132436556	132436513	27.7958	23.2555
chr1	135593281	135593331	135593302	10.4076	6.8019
chr1	150793727	150793780	150793747	13.5473	9.70697
chr1	189065316	189065381	189065360	24.0218	19.6266
chr2	6483186	6483238	6483221	20.3777	16.1461
chr2	16683072	16683137	16683108	31.6872	27.0369
chr2	25552075	25552125	25552108	14.5354	10.6703
chr2	30088275	30088329	30088305	12.6057	8.83418
chr2	32818011	32818062	32818055	18.0283	13.9178
chr2	43654126	43654181	43654167	14.6382	10.7174
chr2	47299726	47299778	47299747	14.6382	10.7174
chr2	66015624	66015674	66015643	10.3277	6.79758
chr2	69770383	69770433	69770396	12.4778	8.71341
chr2	86063936	86064007	86063975	63.0229	57.0775
chr2	124024364	124024424	124024392	14.4841	10.6214
chr2	125856174	125856224	125856202	12.4778	8.71341
chr2	126147878	126147945	126147913	56.3225	50.6906
chr2	140161224	140161281	140161245	13.2728	9.4937
chr2	145866418	145866476	145866444	20.2464	16.0714
chr2	147017283	147017338	147017306	15.4488	11.511
chr2	151783658	151783724	151783693	48.241	42.9232
chr2	156961147	156961204	156961177	25.266	20.8183
chr2	167991765	167991817	167991784	14.6382	10.7174
chr2	168131237	168131291	168131269	19.4629	15.2959
chr3	6342768	6342820	6342771	7.49681	4.19627
chr3	7837362	7837414	7837397	16.8796	12.8192
chr3	24818990	24819042	24819018	14.6382	10.7174
chr3	31363429	31363489	31363453	37.0405	32.1827
chr3	41485032	41485085	41485057	16.8796	12.8192
chr3	54638139	54638191	54638176	12.8888	9.11354
chr3	73010298	73010364	73010331	31.6872	27.0369
chr3	77697726	77697780	77697750	20.3777	16.1461
chr3	90668646	90668701	90668663	19.1946	15.034
chr3	91784787	91784837	91784804	6.6601	3.47811
chr3	109025137	109025187	109025150	12.4778	8.71341
chr3	119463147	119463207	119463177	16.8796	12.8192
chr3	125228405	125228469	125228433	18.3413	14.2293
chr3	128576718	128576770	128576745	11.9564	8.25587
chr3	128682207	128682271	128682246	21.5771	17.2823
chr3	139433431	139433504	139433467	43.6592	38.6051
chr3	143690422	143690477	143690458	13.5473	9.70697
chr3	145691005	145691091	145691046	25.8932	21.4372
chr3	153123788	153123844	153123816	16.8796	12.8192
chr3	153636678	153636730	153636705	12.3865	8.68072
chr3	155602077	155602136	155602103	23.3957	19.0525
chr3	158258061	158258127	158258100	25.266	20.8183
chr3	158964380	158964437	158964413	27.7958	23.2555
chr4	6173476	6173526	6173505	15.7492	11.7578
chr4	10687393	10687445	10687419	15.7492	11.7578
chr4	11461572	11461623	11461595	15.7492	11.7578
chr4	14777583	14777647	14777617	24.0218	19.6266
chr4	16605426	16605492	16605452	39.7821	34.8238
chr4	32473081	32473147	32473105	32.8905	28.2171
chr4	37227083	37227143	37227120	14.6382	10.7174
chr4	55125199	55125263	55125230	16.8796	12.8192
chr4	59104334	59104406	59104378	65.7494	59.5154
chr4	67122335	67122385	67122360	13.5473	9.70697
chr4	67972449	67972502	67972478	18.0283	13.9178
chr4	80694443	80694493	80694484	15.3198	11.3924
chr4	80796987	80797049	80797016	23.6999	19.3508
chr4	84182502	84182554	84182542	13.5361	9.70697
chr4	88440509	88440562	88440541	13.5473	9.70697
chr4	90304194	90304244	90304215	13.5473	9.70697
chr4	102753120	102753170	102753150	11.4308	7.7437
chr4	108967760	108967810	108967786	11.4308	7.7437
chr4	109017233	109017286	109017257	16.7654	12.7547
chr4	110892858	110892908	110892895	14.6382	10.7174
chr4	113600681	113600736	113600700	15.7492	11.7578
chr4	116024186	116024242	116024215	21.5771	17.2823
chr4	130228840	130228892	130228854	13.5473	9.70697
chr4	134701442	134701493	134701469	14.6382	10.7174
chr4	149678464	149678521	149678490	19.1946	15.034
chr4	151460147	151460218	151460173	48.241	42.9232
chr4	154908662	154908731	154908701	38.4061	33.4983
chr5	7462973	7463038	7463010	14.4607	10.6071
chr5	29282281	29282336	29282304	9.92765	6.40508
chr5	30567226	30567279	30567251	13.5473	9.70697
chr5	33233611	33233663	33233625	14.6382	10.7174
chr5	34619225	34619296	34619252	48.7295	43.3903
chr5	38170455	38170506	38170486	20.2464	16.0714
chr5	41023559	41023609	41023575	11.6935	7.99762
chr5	46914352	46914405	46914398	19.1946	15.034
chr5	52655134	52655205	52655169	35.103	30.3548
chr5	58553506	58553556	58553541	14.4841	10.6214
chr5	65209478	65209531	65209495	18.0283	13.9178
chr5	65643391	65643441	65643420	10.0914	6.56579
chr5	67411467	67411528	67411497	20.3777	16.1461
chr5	68695993	68696046	68696027	14.6382	10.7174
chr5	72220431	72220492	72220460	25.0019	20.5958
chr5	75705873	75705943	75705910	46.8081	41.5749
chr5	77876122	77876190	77876154	48.241	42.9232
chr5	83693138	83693188	83693154	13.5473	9.70697
chr5	87064894	87064946	87064909	14.6382	10.7174
chr5	88780282	88780332	88780300	12.4778	8.71341
chr5	98563137	98563187	98563170	12.4778	8.71341
chr5	100151623	100151673	100151653	6.70959	3.52412
chr5	107311871	107311926	107311906	14.5354	10.6703
chr5	108128174	108128225	108128202	12.1164	8.4142
chr5	108599506	108599567	108599536	11.6935	7.99762
chr5	114173090	114173170	114173126	74.3121	66.9559
chr5	131519720	131519791	131519762	42.4114	37.3911
chr5	133193304	133193354	133193330	12.4778	8.71341
chr5	137924413	137924483	137924449	55.5331	49.9133
chr5	147011283	147011345	147011321	24.0218	19.6266
chr5	148988257	148988311	148988291	20.3777	16.1461
chr5	150477530	150477596	150477557	38.1945	33.3205
chr6	9011600	9011656	9011628	20.3777	16.1461
chr6	10186373	10186458	10186414	21.5554	17.2823
chr6	17828328	17828391	17828361	20.3777	16.1461
chr6	33324295	33324355	33324314	22.7919	18.4514
chr6	42580499	42580554	42580526	14.6382	10.7174
chr6	48851011	48851061	48851034	15.7492	11.7578
chr6	66045329	66045382	66045352	20.3777	16.1461
chr6	71719085	71719137	71719120	10.8005	7.18621
chr6	77378460	77378513	77378468	15.7492	11.7578
chr6	92309809	92309859	92309835	12.4778	8.71341
chr6	99966231	99966293	99966272	26.5242	22.0356
chr6	100591107	100591158	100591119	13.5473	9.70697
chr6	102741076	102741138	102741101	27.1393	22.6407
chr6	125876943	125877004	125876978	12.4778	8.71341
chr6	125877084	125877160	125877111	8.43877	5.03123
chr6	126351089	126351144	126351112	16.8796	12.8192
chr6	131377528	131377601	131377564	48.7295	43.3903
chr6	132463751	132463813	132463794	28.1325	23.589
chr6	140578813	140578877	140578836	22.6213	18.3204
chr6	148028758	148028812	148028800	22.7919	18.4514
chr6	149047931	149047986	149047951	14.6382	10.7174
chr7	13292736	13292801	13292766	24.0218	19.6266
chr7	38736512	38736567	38736540	15.7492	11.7578
chr7	39805674	39805729	39805708	15.7492	11.7578
chr7	43348343	43348410	43348379	24.0218	19.6266
chr7	49806002	49806054	49806032	14.6382	10.7174
chr7	59310561	59310624	59310590	20.3777	16.1461
chr7	61290810	61290865	61290833	18.0283	13.9178
chr7	63473743	63473798	63473778	19.1946	15.034
chr7	66238333	66238389	66238368	15.7492	11.7578
chr7	71084168	71084220	71084195	14.4841	10.6214
chr7	71397511	71397573	71397540	19.4629	15.2959
chr7	80552992	80553056	80553013	19.1946	15.034
chr7	85120790	85120850	85120829	16.4297	12.424
chr7	93944677	93944737	93944703	15.7492	11.7578
chr7	98036450	98036509	98036467	20.3777	16.1461
chr7	99774589	99774640	99774603	15.7492	11.7578
chr7	108335750	108335802	108335763	16.4297	12.424
chr7	116192310	116192374	116192331	14.6382	10.7174
chr7	120951782	120951846	120951813	39.7821	34.8238
chr7	123443124	123443176	123443134	15.7492	11.7578
chr7	128147946	128147996	128147987	13.5473	9.70697
chr7	133471438	133471489	133471460	14.6382	10.7174
chr7	133666414	133666466	133666445	8.24655	4.92617
chr7	138073388	138073441	138073420	16.4275	12.424
chr7	140665840	140665895	140665857	13.5473	9.70697
chr7	140750555	140750605	140750580	11.4308	7.7437
chr7	143119425	143119480	143119465	15.7492	11.7578
chr7	143368382	143368452	143368426	31.5724	26.95
chr8	15270544	15270599	15270587	16.8796	12.8192
chr8	20283120	20283190	20283185	6.67335	3.49054
chr8	30846987	30847041	30847006	13.5473	9.70697
chr8	32625395	32625460	32625427	18.4373	14.3205
chr8	43484991	43485042	43485023	22.7919	18.4514
chr8	68880521	68880575	68880551	20.3777	16.1461
chr8	75666116	75666184	75666145	49.6826	44.2996
chr8	83551175	83551234	83551202	21.0341	16.7868
chr8	85022634	85022686	85022669	18.0283	13.9178
chr8	85113081	85113132	85113100	13.5473	9.70697
chr8	88227007	88227072	88227039	45.3841	40.23
chr8	90445844	90445911	90445872	39.6512	34.7248
chr8	98715059	98715126	98715101	43.9693	38.8732
chr8	99488256	99488306	99488274	10.4076	6.8019
chr8	104466138	104466191	104466165	16.4297	12.424
chr8	106185262	106185312	106185281	12.3737	8.66988
chr8	109802491	109802544	109802505	14.6382	10.7174
chr8	126285134	126285194	126285159	16.8796	12.8192
chr8	126613699	126613756	126613724	14.0498	10.2029
chr8	127995080	127995148	127995106	29.0805	24.5121
chr9	19575426	19575526	19575485	20.3777	16.1461
chr9	42408938	42408988	42408957	11.6109	7.92206
chr9	49475578	49475643	49475609	24.0218	19.6266
chr9	51350172	51350224	51350181	14.6382	10.7174
chr9	51747557	51747625	51747588	33.0086	28.2993
chr9	59845202	59845265	59845245	18.6971	14.5789
chr9	61288095	61288156	61288128	25.266	20.8183
chr9	68046588	68046639	68046619	9.92765	6.40508
chr9	76925887	76925938	76925905	10.366	6.8019
chr9	84625881	84625935	84625918	20.3777	16.1461
chr9	88553234	88553296	88553261	29.0805	24.5121
chr9	91901114	91901191	91901148	73.8073	66.548
chr9	92265980	92266049	92266018	20.5024	16.2604
chr9	102548057	102548124	102548098	15.7492	11.7578
chr9	103958902	103958965	103958939	20.7853	16.5405
chr9	111127192	111127251	111127213	27.7958	23.2555
chr9	111626656	111626725	111626693	31.2128	26.5987
chr9	114268222	114268277	114268241	18.0283	13.9178
chr10	5539203	5539253	5539212	12.4778	8.71341
chr10	10496731	10496782	10496752	16.8796	12.8192
chr10	21588657	21588723	21588685	38.4061	33.4983
chr10	30851803	30851855	30851830	12.4778	8.71341
chr10	31785199	31785259	31785219	21.5771	17.2823
chr10	37263738	37263788	37263782	8.43877	5.03123
chr10	45613049	45613100	45613083	14.6382	10.7174
chr10	58396441	58396497	58396466	14.6382	10.7174
chr10	64430366	64430427	64430387	14.6382	10.7174
chr10	77180709	77180777	77180739	20.3777	16.1461
chr10	82454665	82454726	82454698	22.7919	18.4514
chr10	83370118	83370185	83370151	33.0086	28.2993
chr10	96874413	96874481	96874453	24.0218	19.6266
chr10	103704076	103704138	103704110	24.0218	19.6266
chr10	108347218	108347270	108347246	14.6382	10.7174
chr10	119523152	119523202	119523194	13.5473	9.70697
chr10	122846435	122846485	122846459	13.1633	9.38538
chr10	122951789	122951847	122951813	16.4297	12.424
chr11	6944445	6944517	6944482	19.8445	15.6742
chr11	19236811	19236874	19236835	32.7537	28.0879
chr11	24520863	24520913	24520888	11.4308	7.7437
chr11	25100092	25100216	25100180	67.6041	61.2141
chr11	30888276	30888346	30888320	66.0701	59.7246
chr11	33588332	33588382	33588361	14.4841	10.6214
chr11	37815489	37815539	37815514	12.4778	8.71341
chr11	47341581	47341648	47341621	31.6872	27.0369
chr11	79220554	79220604	79220572	11.4308	7.7437
chr11	79404342	79404414	79404381	51.4415	46.007
chr11	88551021	88551074	88551033	21.5771	17.2823
chr11	89863760	89863826	89863788	38.4061	33.4983
chr11	97932433	97932492	97932452	20.3777	16.1461
chr11	112054955	112055173	112055021	7.44079	4.19627
chr11	112055247	112055297	112055268	8.43877	5.03123
chr11	112055854	112055980	112055933	8.43877	5.03123
chr12	4417714	4417782	4417755	35.6856	30.8842
chr12	27340656	27340795	27340697	12.6057	8.83418
chr12	28726223	28726286	28726257	16.8796	12.8192
chr12	28928328	28928378	28928347	16.4297	12.424
chr12	30667326	30667377	30667342	11.9564	8.25587
chr12	31736712	31736784	31736741	53.7835	48.3067
chr12	36136127	36136178	36136149	8.24655	4.92617
chr12	42228419	42228479	42228440	26.5242	22.0356
chr12	42535626	42535684	42535656	27.7958	23.2555
chr12	50633185	50633242	50633222	16.8796	12.8192
chr12	58183862	58183914	58183888	15.7492	11.7578
chr12	67693400	67693450	67693426	13.5473	9.70697
chr12	69159527	69159596	69159555	46.8081	41.5749
chr12	69361176	69361246	69361215	32.8905	28.2171
chr12	69361414	69361470	69361441	16.1686	12.1737
chr12	74539402	74539452	74539420	10.4076	6.8019
chr12	74682332	74682401	74682370	38.4061	33.4983
chr12	76771076	76771133	76771094	13.5473	9.70697
chr12	77261560	77261618	77261582	16.8796	12.8192
chr12	80689446	80689497	80689467	16.8796	12.8192
chr12	94532167	94532226	94532197	20.3777	16.1461
chr12	101669996	101670050	101670030	20.3777	16.1461
chr12	109251016	109251070	109251050	19.1946	15.034
chr12	109347578	109347638	109347602	16.8796	12.8192
chr12	110202405	110202455	110202431	11.6935	7.99762
chr13	4781488	4781539	4781509	15.7492	11.7578
chr13	7369825	7369876	7369851	15.7492	11.7578
chr13	27206083	27206142	27206115	21.5771	17.2823
chr13	28135949	28136030	28135986	64.543	58.3771
chr13	28950989	28951384	28951105	57.0159	51.3521
chr13	29891072	29891128	29891117	19.1946	15.034
chr13	39423863	39423933	39423892	22.7919	18.4514
chr13	40989759	40989814	40989784	14.4841	10.6214
chr13	42189950	42190031	42189985	12.4778	8.71341
chr13	58768426	58768489	58768458	21.5771	17.2823
chr13	62807767	62807819	62807785	12.6057	8.83418
chr13	67107854	67107904	67107877	11.6935	7.99762
chr13	71689746	71689796	71689771	11.3452	7.72207
chr13	73486610	73486675	73486647	15.7492	11.7578
chr13	77144756	77144806	77144781	13.5473	9.70697
chr13	102349993	102350057	102350039	20.3777	16.1461
chr13	103297156	103297224	103297197	21.0341	16.7868
chr13	114985940	114985990	114985964	13.5473	9.70697
chr14	10387416	10387483	10387438	35.6856	30.8842
chr14	20767123	20767181	20767140	14.6382	10.7174
chr14	21613561	21613622	21613581	14.4607	10.6071
chr14	29869343	29869395	29869372	17.5535	13.483
chr14	34867084	34867134	34867119	11.4308	7.7437
chr14	40684857	40684927	40684893	32.8199	28.1499
chr14	43643153	43643238	43643197	8.84536	5.43325
chr14	47145343	47145408	47145366	20.5024	16.2604
chr14	59614315	59614365	59614341	11.4308	7.7437
chr14	61827608	61827676	61827644	24.6604	20.2594
chr14	69843177	69843235	69843207	26.5242	22.0356
chr14	71604480	71604536	71604511	16.8796	12.8192
chr14	74822388	74822439	74822421	13.5473	9.70697
chr14	80446032	80446084	80446038	15.7492	11.7578
chr14	84705752	84705818	84705776	25.266	20.8183
chr14	96212849	96212914	96212874	24.0218	19.6266
chr14	102902047	102902097	102902067	9.40966	5.89986
chr14	104336955	104337023	104336992	37.5038	32.6351
chr14	123270949	123271016	123270983	39.7821	34.8238
chr15	12276205	12276258	12276231	15.7492	11.7578
chr15	19349529	19349579	19349558	11.4308	7.7437
chr15	25989134	25989197	25989168	12.4778	8.71341
chr15	27369814	27369869	27369841	22.7919	18.4514
chr15	35277424	35277492	35277452	29.0805	24.5121
chr15	44779781	44779831	44779814	15.7492	11.7578
chr15	44780209	44780260	44780235	12.4778	8.71341
chr15	53055084	53055159	53055116	54.0583	48.5314
chr15	83493919	83493983	83493946	33.0086	28.2993
chr15	94494121	94494177	94494144	15.4488	11.511
chr16	6959774	6959826	6959786	15.7492	11.7578
chr16	15642803	15642867	15642834	43.9693	38.8732
chr16	16977920	16977986	16977942	27.7958	23.2555
chr16	30461308	30461374	30461339	25.266	20.8183
chr16	33115861	33115923	33115898	27.7958	23.2555
chr16	37735108	37735177	37735133	55.5331	49.9133
chr16	41568270	41568328	41568299	20.3777	16.1461
chr16	41901444	41901503	41901479	12.4778	8.71341
chr16	49617530	49617580	49617534	9.07594	5.65259
chr16	50514772	50514825	50514795	15.7492	11.7578
chr16	57241924	57242021	57241972	26.5242	22.0356
chr16	64236363	64236422	64236402	17.9084	13.8349
chr16	73128099	73128156	73128128	16.8796	12.8192
chr16	78061963	78062030	78061991	36.2988	31.482
chr17	4626240	4626580	4626537	35.6856	30.8842
chr17	8947305	8947369	8947328	20.3777	16.1461
chr17	39078782	39078848	39078818	20.3777	16.1461
chr17	49267965	49268031	49268008	15.7492	11.7578
chr17	50997590	50997651	50997616	13.5361	9.70697
chr17	51369202	51369270	51369229	22.7919	18.4514
chr17	72666943	72667005	72666973	19.1946	15.034
chr18	4368712	4368777	4368732	21.5771	17.2823
chr18	7568386	7568444	7568405	11.6935	7.99762
chr18	8262688	8262741	8262708	15.7492	11.7578
chr18	9324542	9324609	9324573	35.6856	30.8842
chr18	10363999	10364065	10364030	18.0283	13.9178
chr18	11101167	11101221	11101203	14.6382	10.7174
chr18	25414716	25414772	25414733	19.1946	15.034
chr18	30938996	30939059	30939035	48.241	42.9232
chr18	31186705	31186770	31186746	15.4488	11.511
chr18	35745450	35745522	35745486	35.6856	30.8842
chr18	45317890	45317946	45317920	20.5024	16.2604
chr18	48193660	48193712	48193681	14.6382	10.7174
chr18	52713389	52713441	52713413	12.6057	8.83418
chr18	60584718	60584775	60584751	21.5771	17.2823
chr18	65427747	65427807	65427763	22.7919	18.4514
chr18	73922215	73922284	73922236	26.5242	22.0356
chr18	77945151	77945215	77945173	26.5242	22.0356
chr18	79104646	79104708	79104677	25.266	20.8183
chr19	35276506	35276564	35276529	21.5771	17.2823
chr19	44607071	44607135	44607108	22.7919	18.4514
chr19	48178659	48178710	48178683	15.7492	11.7578
chr19	49849371	49849434	49849396	33.0086	28.2993
chr19	51552209	51552261	51552237	16.8796	12.8192
chr19	55892228	55892278	55892248	14.6382	10.7174
chrX	5438964	5439016	5438994	13.5473	9.70697
chrX	48226340	48226399	48226367	16.8796	12.8192
chrX	72011396	72011450	72011432	18.0283	13.9178
chrX	74978614	74978685	74978650	46.8081	41.5749
chrX	75628705	75628767	75628737	30.3777	25.7719
chrX	81536625	81536685	81536650	35.6856	30.8842
chrX	95636193	95636256	95636226	13.5361	9.70697
chrX	99268720	99268771	99268759	13.4503	9.66854
chrX	109371887	109371941	109371914	18.0283	13.9178
chrX	116456476	116456533	116456515	13.2728	9.4937
chrX	119741748	119741811	119741768	27.7958	23.2555
chrX	120685139	120685189	120685166	12.4778	8.71341
chrX	122831397	122831461	122831423	30.3777	25.7719
chrX	123270879	123270929	123270899	13.6999	9.8574
chrX	123281823	123281874	123281840	14.6382	10.7174
chrX	123284110	123284160	123284139	13.5473	9.70697
chrX	123656851	123656912	123656893	10.4076	6.8019
chrX	123700658	123700708	123700677	10.4076	6.8019
chrX	123708558	123708613	123708576	15.4488	11.511
chrX	123953945	123954038	123954018	9.92765	6.40508
chrX	124848575	124848632	124848607	15.7492	11.7578
chrX	124848902	124848952	124848920	9.40966	5.89986
chrX	125319263	125319349	125319332	8.43877	5.03123
chrX	125320059	125320129	125320089	9.40966	5.89986
chrX	125322447	125322497	125322473	13.5473	9.70697
chrX	125323379	125323436	125323428	7.49681	4.19627
chrX	125327986	125328065	125328029	13.5473	9.70697
chrX	126026865	126026970	126026901	13.5473	9.70697
chrX	129144169	129144229	129144203	15.3198	11.3924
chrX	129757073	129757134	129757109	20.3777	16.1461
chrX	131001574	131001625	131001602	9.92765	6.40508
chrX	141306362	141306412	141306377	13.5473	9.70697
chrX	144744827	144744884	144744855	19.1946	15.034
chrX	162636149	162636213	162636178	18.0283	13.9178
chrX	167053350	167053400	167053387	11.4308	7.7437
chrY	140611	140683	140654	38.4061	33.4983
chrY	142874	142942	142908	26.5242	22.0356
chrY	143027	143083	143057	24.0218	19.6266
chrY	261341	261414	261381	34.3415	29.6067
chrY	263549	263620	263583	27.7958	23.2555
chrY	4073766	4073821	4073795	20.6993	16.456
chrY	4076143	4076193	4076176	12.4778	8.71341
chrY	4080032	4080097	4080065	35.6856	30.8842
chrY	4150860	4150921	4150890	26.5242	22.0356
chrY	4151217	4151275	4151245	21.5771	17.2823
chrY	4151333	4151402	4151373	38.4061	33.4983
chrY	4151653	4151714	4151684	21.5771	17.2823
chrY	4153502	4153668	4153533	29.3477	24.7702
chrY	4155946	4155997	4155980	13.9042	10.0608
chrY	4156354	4156417	4156384	17.0071	12.9449
chrY	4158799	4158870	4158835	19.8445	15.6742
chrY	5004737	5004798	5004758	16.8796	12.8192
chrY	5031704	5031760	5031722	9.40966	5.89986
chrY	5043817	5043942	5043898	18.0283	13.9178
chrY	5048170	5048286	5048253	19.1946	15.034
chrY	5051169	5051237	5051198	15.7492	11.7578
chrY	5073758	5073808	5073783	12.4778	8.71341
chrY	5722639	5722691	5722670	13.5473	9.70697
chrY	5754287	5754354	5754320	21.5771	17.2823
chrY	5759207	5759392	5759352	11.4308	7.7437
chrY	6011095	6011145	6011122	13.5473	9.70697
chrY	6013388	6013438	6013404	14.6382	10.7174
chrY	6014068	6014189	6014165	13.5473	9.70697
chrY	6014276	6014326	6014303	13.5473	9.70697
chrY	6044568	6044629	6044603	20.3777	16.1461
chrY	6049232	6049282	6049257	13.5473	9.70697
chrY	6075507	6075589	6075530	7.49681	4.19627
chrY	6245158	6245212	6245185	11.4308	7.7437
chrY	6392854	6392949	6392929	15.7492	11.7578
chrY	6526376	6526455	6526425	14.6382	10.7174
chrY	6529465	6529547	6529491	13.5473	9.70697
chrY	6531068	6531126	6531085	8.43877	5.03123
chrY	6672575	6672636	6672592	11.4308	7.7437
chrY	6677005	6677062	6677012	6.58601	3.41504
chrY	6679471	6679544	6679507	10.4076	6.8019
chrY	6683214	6683273	6683238	9.40966	5.89986
chrY	6696124	6696183	6696168	5.70893	2.67622
chrY	6696951	6697009	6696964	7.49681	4.19627
chrY	6699424	6699508	6699463	9.40966	5.89986
chrY	6704926	6705010	6704962	11.4308	7.7437
chrY	6725573	6725640	6725623	9.40966	5.89986
chrY	6728633	6728689	6728650	12.4778	8.71341
chrY	6735668	6735752	6735723	8.43877	5.03123
chrY	6746246	6746296	6746273	10.4076	6.8019
chrY	6752317	6752367	6752336	9.40966	5.89986
chrY	6755486	6755624	6755512	11.4308	7.7437
chrY	6788427	6788550	6788472	14.6382	10.7174
chrY	6798630	6798680	6798671	10.4076	6.8019
chrY	6801064	6801120	6801093	13.5473	9.70697
chrY	6801314	6801437	6801342	12.4778	8.71341
chrY	6802193	6802287	6802254	10.4076	6.8019
chrY	6803319	6803411	6803336	8.43877	5.03123
chrY	6806156	6806228	6806191	10.4076	6.8019
chrY	6806633	6806685	6806662	14.6382	10.7174
chrY	6808200	6808300	6808279	6.58601	3.41504
chrY	6808667	6808828	6808786	12.4778	8.71341
chrY	6809518	6809576	6809536	11.4308	7.7437
chrY	6810125	6810212	6810175	16.8796	12.8192
chrY	6811189	6811240	6811226	12.4778	8.71341
chrY	6815138	6815205	6815168	10.4076	6.8019
chrY	6820919	6821019	6820947	9.40966	5.89986
chrY	6823213	6823326	6823251	13.5473	9.70697
chrY	6824020	6824130	6824030	9.40966	5.89986
chrY	6824528	6824723	6824574	13.5473	9.70697
chrY	6825058	6825109	6825073	8.43877	5.03123
chrY	6827307	6827384	6827354	25.266	20.8183
chrY	6835100	6835157	6835128	11.4308	7.7437
chrY	6843296	6843353	6843309	7.49681	4.19627
chrY	6886711	6886794	6886752	6.58601	3.41504
chrY	6999450	6999510	6999467	9.40966	5.89986
chrY	7005886	7005969	7005935	9.40966	5.89986
chrY	7009809	7009924	7009900	9.40966	5.89986
chrY	7014458	7014509	7014476	12.4778	8.71341
chrY	7014773	7014831	7014793	12.4778	8.71341
chrY	7017163	7017243	7017208	13.5473	9.70697
chrY	7017859	7017915	7017887	10.4076	6.8019
chrY	7019211	7019344	7019307	9.40966	5.89986
chrY	7020022	7020181	7020101	12.4778	8.71341
chrY	7021159	7021215	7021191	16.8796	12.8192
chrY	7021514	7021567	7021542	12.4778	8.71341
chrY	7022087	7022184	7022137	18.0283	13.9178
chrY	7023028	7023116	7023071	10.4076	6.8019
chrY	7024583	7024634	7024604	11.4308	7.7437
chrY	7024756	7024877	7024785	14.6382	10.7174
chrY	7024947	7025061	7024980	13.5473	9.70697
chrY	7025313	7025479	7025353	24.0218	19.6266
chrY	7025954	7026063	7025989	14.6382	10.7174
chrY	7026200	7026290	7026222	12.4778	8.71341
chrY	7026354	7026458	7026383	9.40966	5.89986
chrY	7026645	7026708	7026679	9.40966	5.89986
chrY	7026869	7026930	7026898	12.4778	8.71341
chrY	7026997	7027126	7027092	10.4076	6.8019
chrY	7027198	7027257	7027226	14.6382	10.7174
chrY	7027476	7027550	7027500	10.4076	6.8019
chrY	7027636	7027761	7027712	12.4778	8.71341
chrY	7027860	7027932	7027895	14.6382	10.7174
chrY	7028056	7028113	7028086	15.7492	11.7578
chrY	7028187	7028237	7028208	11.4308	7.7437
chrY	7028676	7028793	7028703	10.4076	6.8019
chrY	7028898	7029020	7028981	18.0283	13.9178
chrY	7029261	7029334	7029298	18.0283	13.9178
chrY	7029395	7029447	7029429	12.4778	8.71341
chrY	7029822	7029899	7029868	12.4778	8.71341
chrY	7030077	7030166	7030127	16.8796	12.8192
chrY	7030436	7030548	7030484	14.6382	10.7174
chrY	7030819	7030987	7030929	18.0283	13.9178
chrY	7031176	7031229	7031209	12.4778	8.71341
chrY	7031391	7031629	7031434	21.5771	17.2823
chrY	7031721	7031782	7031767	15.7492	11.7578
chrY	7032605	7032694	7032647	12.4778	8.71341
chrY	7033911	7034054	7033941	12.4778	8.71341
chrY	7034547	7034628	7034584	11.4308	7.7437
chrY	7036241	7036340	7036264	18.0283	13.9178
chrY	7043979	7044077	7044001	8.43877	5.03123
chrY	7209894	7210033	7209938	7.49681	4.19627
chrY	7529851	7529943	7529892	18.0283	13.9178
chrY	9506958	9507008	9506960	7.49681	4.19627
chrY	9517865	9517915	9517894	13.5473	9.70697
chrY	9572553	9572610	9572573	15.7492	11.7578
chrY	9969814	9969864	9969842	13.5473	9.70697
chrY	9999511	9999562	9999532	13.5473	9.70697
chrY	10011553	10011630	10011580	10.4076	6.8019
chrY	10017811	10017869	10017845	15.7492	11.7578
chrY	10040279	10040341	10040316	10.4076	6.8019
chrY	10062926	10063020	10062992	9.40966	5.89986
chrY	10093762	10093813	10093789	10.4076	6.8019
chrY	10324171	10324250	10324198	10.4076	6.8019
chrY	10324544	10324675	10324658	7.49681	4.19627
chrY	10359216	10359271	10359247	18.0283	13.9178
chrY	10362646	10362736	10362679	13.5473	9.70697
chrY	10364168	10364218	10364184	9.40966	5.89986
chrY	10380570	10380621	10380613	7.49681	4.19627
chrY	10418344	10418396	10418368	15.7492	11.7578
chrY	10423951	10424011	10423979	12.4778	8.71341
chrY	10977773	10977824	10977797	14.6382	10.7174
chrY	10997624	10997729	10997650	10.4076	6.8019
chrY	11004185	11004268	11004234	10.4076	6.8019
chrY	11004569	11004627	11004598	15.7492	11.7578
chrY	11005016	11005072	11005035	10.4076	6.8019
chrY	11006674	11006809	11006704	14.6382	10.7174
chrY	11585106	11585195	11585149	22.7919	18.4514
chrY	12348115	12348184	12348161	8.43877	5.03123
chrY	12961883	12961941	12961920	12.4778	8.71341
chrY	15610742	15610792	15610751	7.49681	4.19627
chrY	15612206	15612280	15612234	10.4076	6.8019
chrY	15651580	15651631	15651611	13.5473	9.70697
chrY	15667767	15667823	15667790	15.7492	11.7578
chrY	15686486	15686596	15686516	10.4076	6.8019
chrY	15687645	15687770	15687746	13.5473	9.70697
chrY	15697615	15697668	15697644	12.4778	8.71341
chrY	16175318	16175371	16175346	16.8796	12.8192
chrY	16305452	16305515	16305488	11.4308	7.7437
chrY	38184728	38184778	38184756	13.5473	9.70697
chrY	40928054	40928104	40928077	13.5473	9.70697
