# Supplementary material for: SOX4 and RELA Function as Transcriptional Partners to Regulate the Expression of TNF- Responsive Genes in Fibroblast-Like Synoviocytes
Source: Front Immunol. 2022 Apr 22;13:789349. doi: 10.3389/fimmu.2022.789349 (PMC9074688; doi:10.3389/fimmu.2022.789349)
Supplement: Supplementary file 5 [file Table_4.xlsx]

## Sheet: RELA-TNF peaks
Table-S4: Peak locations in RELA ChIP-seq. FLS were treated with 10ng/mL TNF for 16h
Chromosome	Start	End	Summit	P Score(-log10(P-Value))	Q Score(-log10(Q-Value))
chr1	3764920	3764969	3764954	16.1858	12.9775
chr1	4323103	4323170	4323138	40.3736	36.5332
chr1	4922824	4922891	4922850	24.1669	20.6939
chr1	8810178	8810242	8810205	32.7903	29.1063
chr1	8884587	8884635	8884612	15.0556	11.9005
chr1	9805436	9805495	9805472	21.427	18.0338
chr1	12175146	12175216	12175182	39.746	35.9308
chr1	12644748	12644868	12644820	91.2261	86.314
chr1	12959828	12959883	12959856	18.7642	15.4558
chr1	15519504	15519561	15519538	25.5637	22.0503
chr1	16155041	16155103	16155067	28.4076	24.826
chr1	17014069	17014145	17014107	98.5361	93.4575
chr1	20963595	20963647	20963631	19.5151	16.2012
chr1	21193618	21193666	21193635	18.7642	15.4558
chr1	21675435	21675491	21675461	20.0856	16.7333
chr1	23298569	23298630	23298598	29.8534	26.237
chr1	25168185	25168252	25168223	20.0856	16.7333
chr1	26851341	26851389	26851361	12.497	9.46523
chr1	31087936	31087989	31087967	18.7642	15.4558
chr1	33990991	33991062	33991027	69.9613	65.5229
chr1	35858099	35858166	35858133	28.4076	24.826
chr1	36224338	36224386	36224372	10.9185	8.01292
chr1	36433922	36433983	36433946	31.3145	27.6652
chr1	36775165	36775222	36775199	22.7878	19.3531
chr1	37063212	37063303	37063257	73.4307	68.9141
chr1	37263020	37263076	37263049	14.5223	11.4196
chr1	37929726	37929784	37929745	24.1669	20.6939
chr1	38474684	38474742	38474715	24.1669	20.6939
chr1	39498997	39499060	39499031	32.7903	29.1063
chr1	39501682	39501745	39501716	35.5906	31.8659
chr1	40234133	40234197	40234160	40.3736	36.5332
chr1	41382672	41382722	41382692	16.1858	12.9775
chr1	44951198	44951297	44951242	96.699	91.6743
chr1	46374234	46374295	46374262	17.4639	14.2045
chr1	48393704	48393752	48393720	12.9429	9.90353
chr1	52870384	52870438	52870414	25.5637	22.0503
chr1	53963216	53963274	53963244	28.4076	24.826
chr1	54805911	54805968	54805934	20.0856	16.7333
chr1	55626099	55626147	55626132	11.919	8.94312
chr1	57234216	57234268	57234246	19.9606	16.6435
chr1	57234463	57234532	57234499	53.1281	49.0343
chr1	57935838	57935902	57935868	34.2802	30.5613
chr1	58719348	58719412	58719373	16.1858	12.9775
chr1	59081546	59081599	59081564	16.1858	12.9775
chr1	60086638	60086696	60086677	16.1858	12.9775
chr1	63076444	63076492	63076477	10.9185	8.01292
chr1	63122830	63122902	63122862	42.4893	38.6141
chr1	63355026	63355090	63355059	59.7531	55.5352
chr1	64951903	64951966	64951934	34.2802	30.5613
chr1	67339181	67339250	67339223	31.3145	27.6652
chr1	67566014	67566063	67566038	14.9311	11.7805
chr1	69208249	69208303	69208275	17.4639	14.2045
chr1	69269590	69269641	69269606	17.4639	14.2045
chr1	69326504	69326565	69326538	20.0856	16.7333
chr1	69909708	69909772	69909733	26.9774	23.428
chr1	70684621	70684670	70684642	13.7009	10.6065
chr1	72031845	72031918	72031880	76.9313	72.3399
chr1	74719949	74720023	74719986	94.8683	89.8841
chr1	74734394	74734461	74734424	46.6629	42.7024
chr1	75692216	75692287	75692253	25.5637	22.0503
chr1	75883673	75883743	75883704	68.2387	63.8311
chr1	75960210	75960263	75960228	14.5223	11.4196
chr1	78906689	78906737	78906710	13.3294	10.2878
chr1	82223015	82223083	82223042	18.373	15.1052
chr1	84579509	84579574	84579544	32.7903	29.1063
chr1	85700308	85700363	85700339	22.7878	19.3531
chr1	86168160	86168208	86168169	13.7009	10.6065
chr1	86188482	86188533	86188511	13.7009	10.6065
chr1	86313269	86313330	86313299	26.9774	23.428
chr1	87883520	87883573	87883547	17.4639	14.2045
chr1	88836569	88836633	88836602	24.1669	20.6939
chr1	89117904	89117968	89117937	21.427	18.0338
chr1	90165267	90165316	90165295	16.1858	12.9775
chr1	90682102	90682169	90682142	38.0154	34.2325
chr1	90862514	90862572	90862552	17.4723	14.2118
chr1	93081634	93081684	93081663	15.765	12.6061
chr1	93774831	93774898	93774864	25.5637	22.0503
chr1	95619979	95620027	95620007	14.9311	11.7805
chr1	97621459	97621518	97621486	23.5981	20.1573
chr1	101003163	101003223	101003185	25.5637	22.0503
chr1	101064377	101064437	101064398	17.4639	14.2045
chr1	102404866	102404917	102404892	10.9185	8.01292
chr1	103019767	103019815	103019780	9.94238	7.11239
chr1	103615893	103615953	103615920	28.4076	24.826
chr1	104969677	104969755	104969684	5.93384	3.41377
chr1	108533433	108533485	108533459	18.7642	15.4558
chr1	114041250	114041309	114041279	26.0686	22.5532
chr1	116248620	116248690	116248662	49.8746	45.8439
chr1	116573837	116573895	116573859	17.4639	14.2045
chr1	117609203	117609258	117609246	22.2437	18.8427
chr1	117786436	117786486	117786452	12.9429	9.90353
chr1	117892052	117892112	117892077	18.373	15.1052
chr1	120932677	120932725	120932699	13.7009	10.6065
chr1	122290463	122290512	122290477	14.9311	11.7805
chr1	122626781	122626848	122626816	41.9284	38.0559
chr1	125403271	125403319	125403296	16.3945	13.1852
chr1	126074778	126074828	126074791	17.0185	13.8061
chr1	132413292	132413340	132413313	12.497	9.46523
chr1	132436495	132436558	132436525	34.2802	30.5613
chr1	132973166	132973227	132973189	24.1669	20.6939
chr1	133094208	133094257	133094231	12.497	9.46523
chr1	133756653	133756701	133756666	13.7009	10.6065
chr1	142161579	142161643	142161602	29.8534	26.237
chr1	144661718	144661789	144661754	56.4215	52.2696
chr1	147524376	147524447	147524414	78.6931	74.0556
chr1	148974487	148974535	148974508	12.497	9.46523
chr1	150044856	150044916	150044881	13.7009	10.6065
chr1	150298509	150298558	150298530	16.1858	12.9775
chr1	150793726	150793780	150793760	14.9311	11.7805
chr1	152009791	152009858	152009832	29.8534	26.237
chr1	152101526	152101581	152101554	24.1669	20.6939
chr1	152628421	152628487	152628453	24.1669	20.6939
chr1	153766976	153767027	153766999	20.0856	16.7333
chr1	155392114	155392168	155392134	15.0556	11.9005
chr1	156243604	156243652	156243614	12.497	9.46523
chr1	156663890	156663938	156663900	13.7009	10.6065
chr1	157837975	157838032	157838007	16.1858	12.9775
chr1	157851093	157851152	157851130	20.0856	16.7333
chr1	160313577	160313627	160313600	12.497	9.46523
chr1	160961183	160961234	160961210	14.9311	11.7805
chr1	161096424	161096483	161096447	26.9774	23.428
chr1	162982145	162982231	162982189	11.3208	8.35416
chr1	164305336	164305393	164305354	14.9311	11.7805
chr1	168675163	168675234	168675197	35.784	32.0318
chr1	170037407	170037474	170037443	34.2802	30.5613
chr1	171127985	171128033	171128006	11.919	8.94312
chr1	171466877	171466946	171466912	59.7531	55.5352
chr1	171476113	171476169	171476135	28.4076	24.826
chr1	171822036	171822103	171822064	48.2634	44.2647
chr1	172580018	172580084	172580050	40.3736	36.5332
chr1	177713462	177713513	177713491	17.9578	14.6963
chr1	177960579	177960648	177960610	33.0754	29.3867
chr1	178347017	178347079	178347049	21.8543	18.4546
chr1	179518158	179518206	179518183	11.919	8.94312
chr1	181401404	181401473	181401450	49.8746	45.8439
chr1	184614611	184614670	184614633	14.9311	11.7805
chr1	185209222	185209295	185209256	76.9313	72.3399
chr1	189065320	189065376	189065346	24.1669	20.6939
chr1	189623922	189623990	189623952	49.8746	45.8439
chr1	190483084	190483163	190483120	63.1212	58.8181
chr1	190513689	190513740	190513723	12.9429	9.90353
chr1	191083177	191083225	191083197	11.919	8.94312
chr1	191534652	191534718	191534685	45.0734	41.1409
chr1	193243338	193243389	193243361	16.1858	12.9775
chr2	6483185	6483251	6483222	26.9774	23.428
chr2	9416599	9416647	9416615	14.9311	11.7805
chr2	9677978	9678043	9678004	25.4673	21.9821
chr2	9855354	9855405	9855363	16.1858	12.9775
chr2	14239909	14239973	14239937	22.7878	19.3531
chr2	14939653	14939701	14939676	13.7009	10.6065
chr2	16683064	16683162	16683109	148.271	142.098
chr2	18376902	18376960	18376930	11.919	8.94312
chr2	20064031	20064085	20064059	20.0856	16.7333
chr2	23025608	23025668	23025644	18.7642	15.4558
chr2	23183019	23183067	23183036	13.7009	10.6065
chr2	24269878	24269926	24269904	10.1743	7.27854
chr2	24711787	24711842	24711804	20.0856	16.7333
chr2	25552068	25552133	25552101	71.3615	66.916
chr2	30088273	30088342	30088312	76.9313	72.3399
chr2	31049050	31049125	31049089	78.6931	74.0556
chr2	31225784	31225832	31225812	13.7009	10.6065
chr2	32283317	32283385	32283353	41.0634	37.2213
chr2	32301433	32301485	32301463	18.373	15.1052
chr2	33684274	33684348	33684316	41.9284	38.0559
chr2	34273033	34273086	34273058	20.0856	16.7333
chr2	35003495	35003560	35003523	21.427	18.0338
chr2	35018681	35018748	35018708	35.784	32.0318
chr2	39607585	39607638	39607611	16.1858	12.9775
chr2	43654124	43654194	43654159	73.4307	68.9141
chr2	44123718	44123781	44123749	32.7903	29.1063
chr2	44297696	44297744	44297728	11.3208	8.35416
chr2	46959866	46959925	46959897	21.427	18.0338
chr2	47299724	47299795	47299757	78.6931	74.0556
chr2	49414374	49414422	49414394	12.497	9.46523
chr2	49664989	49665038	49665015	21.8493	18.45
chr2	50254504	50254558	50254525	14.9311	11.7805
chr2	50430845	50430893	50430858	13.7009	10.6065
chr2	52109952	52110007	52109972	8.06975	5.33509
chr2	52751110	52751170	52751127	10.9185	8.01292
chr2	57481571	57481639	57481607	22.7878	19.3531
chr2	59568818	59568870	59568834	18.7642	15.4558
chr2	59589508	59589563	59589533	13.7009	10.6065
chr2	60062089	60062159	60062122	43.4951	39.591
chr2	60402737	60402857	60402763	56.4215	52.2696
chr2	60916714	60916765	60916756	17.0185	13.8061
chr2	62721130	62721178	62721145	13.3294	10.2878
chr2	67967638	67967698	67967666	22.7878	19.3531
chr2	69636614	69636681	69636654	21.427	18.0338
chr2	69770377	69770431	69770396	14.9311	11.7805
chr2	70462554	70462610	70462593	12.9429	9.90353
chr2	70699653	70699703	70699671	16.1858	12.9775
chr2	71147447	71147516	71147485	44.1589	40.2497
chr2	74469815	74469863	74469833	13.7009	10.6065
chr2	75806463	75806515	75806496	19.5151	16.2012
chr2	77153633	77153702	77153667	49.8746	45.8439
chr2	77777430	77777491	77777466	18.7642	15.4558
chr2	79273858	79273914	79273887	9.11888	6.30003
chr2	81914085	81914139	81914118	20.0856	16.7333
chr2	81963784	81963836	81963811	18.7642	15.4558
chr2	84410309	84410363	84410332	18.7642	15.4558
chr2	84637660	84637721	84637691	18.7642	15.4558
chr2	85613971	85614019	85613988	12.497	9.46523
chr2	85654803	85654854	85654833	11.8986	8.92908
chr2	86063936	86064007	86063970	71.692	67.2165
chr2	91584685	91584740	91584703	31.0677	27.4452
chr2	93946009	93946058	93946038	13.7009	10.6065
chr2	94595203	94595265	94595237	28.4076	24.826
chr2	97283248	97283298	97283275	17.4639	14.2045
chr2	98703693	98703742	98703705	9.94238	7.11239
chr2	100118313	100118364	100118333	16.1858	12.9775
chr2	101212321	101212379	101212352	20.0856	16.7333
chr2	103917555	103917603	103917572	12.9429	9.90353
chr2	104734271	104734334	104734306	34.0997	30.4076
chr2	105960673	105960725	105960700	18.373	15.1052
chr2	106200489	106200537	106200505	16.1858	12.9775
chr2	106280161	106280209	106280186	8.99227	6.24248
chr2	106346650	106346712	106346688	18.7642	15.4558
chr2	106417868	106417921	106417908	11.3208	8.35416
chr2	107180911	107180959	107180937	9.94238	7.11239
chr2	111997535	111997583	111997568	13.7009	10.6065
chr2	119631176	119631230	119631202	26.9774	23.428
chr2	119650380	119650443	119650412	31.3145	27.6652
chr2	119723655	119723716	119723682	21.8493	18.45
chr2	120319142	120319197	120319179	17.4639	14.2045
chr2	120546606	120546677	120546641	87.6105	82.7816
chr2	121941896	121941948	121941933	21.427	18.0338
chr2	124024366	124024425	124024399	15.0556	11.9005
chr2	124695597	124695652	124695622	29.8534	26.237
chr2	125856175	125856223	125856187	13.7009	10.6065
chr2	126147875	126147954	126147917	115.542	110.09
chr2	126236987	126237045	126237008	17.4639	14.2045
chr2	126691662	126691716	126691682	21.427	18.0338
chr2	127269520	127269578	127269539	21.427	18.0338
chr2	127858191	127858259	127858228	39.746	35.9308
chr2	128993051	128993099	128993073	12.497	9.46523
chr2	129591150	129591218	129591182	18.7642	15.4558
chr2	130108028	130108080	130108047	14.9311	11.7805
chr2	130702257	130702318	130702291	26.9774	23.428
chr2	130896091	130896140	130896113	14.9311	11.7805
chr2	131403797	131403852	131403820	25.5637	22.0503
chr2	132060206	132060269	132060242	37.301	33.5194
chr2	133266205	133266268	133266230	26.3593	22.8431
chr2	133758397	133758450	133758424	18.7642	15.4558
chr2	134774618	134774671	134774651	14.9311	11.7805
chr2	135439396	135439455	135439424	22.7878	19.3531
chr2	136055680	136055748	136055709	22.7878	19.3531
chr2	136092644	136092693	136092658	15.0556	11.9005
chr2	136389983	136390037	136390000	20.0856	16.7333
chr2	137633949	137634022	137633988	43.4951	39.591
chr2	139835205	139835253	139835229	13.6071	10.5626
chr2	140161227	140161281	140161258	14.4759	11.3742
chr2	142488925	142488974	142488943	11.3208	8.35416
chr2	143861840	143861900	143861870	26.8214	23.3004
chr2	144092228	144092282	144092245	14.9311	11.7805
chr2	144442620	144442730	144442693	11.919	8.94312
chr2	145838003	145838062	145838030	33.5387	29.8489
chr2	145866407	145866486	145866444	107.358	102.088
chr2	147017280	147017342	147017315	24.2465	20.7701
chr2	147909245	147909310	147909278	29.8534	26.237
chr2	148202693	148202755	148202729	18.7642	15.4558
chr2	151783658	151783725	151783696	58.0826	53.9011
chr2	152092420	152092479	152092453	24.1669	20.6939
chr2	154388332	154388382	154388358	16.1858	12.9775
chr2	155022270	155022342	155022335	6.93627	4.30816
chr2	155023086	155023200	155023110	7.97935	5.2525
chr2	155023940	155023994	155023964	7.97935	5.2525
chr2	155024071	155024181	155024075	9.05968	6.24248
chr2	155591122	155591190	155591158	49.6251	45.6187
chr2	155740669	155740736	155740699	24.8817	21.4033
chr2	155749966	155750034	155749999	48.2634	44.2647
chr2	155923903	155923974	155923938	41.9284	38.0559
chr2	156074666	156074726	156074699	18.7642	15.4558
chr2	156279630	156279678	156279665	12.9429	9.90353
chr2	156412420	156412475	156412444	22.7878	19.3531
chr2	156634379	156634435	156634408	17.4639	14.2045
chr2	156961139	156961202	156961175	24.1669	20.6939
chr2	157952264	157952325	157952295	24.1669	20.6939
chr2	158717143	158717191	158717161	13.7009	10.6065
chr2	160114352	160114402	160114386	13.7009	10.6065
chr2	160225984	160226033	160226003	16.1858	12.9775
chr2	160971248	160971296	160971266	13.7009	10.6065
chr2	162905790	162905849	162905820	37.301	33.5194
chr2	163986173	163986235	163986199	21.427	18.0338
chr2	165464498	165464567	165464534	66.5244	62.1546
chr2	165868376	165868440	165868415	21.427	18.0338
chr2	165939394	165939448	165939412	13.5732	10.53
chr2	165964743	165964791	165964764	12.497	9.46523
chr2	167083817	167083867	167083854	14.9311	11.7805
chr2	167089502	167089565	167089528	37.0446	33.2863
chr2	167164780	167164843	167164817	16.1858	12.9775
chr2	167168515	167168571	167168545	22.7878	19.3531
chr2	167194799	167194847	167194824	12.497	9.46523
chr2	167991752	167991815	167991780	17.4639	14.2045
chr2	168131234	168131301	168131269	87.6105	82.7816
chr2	168308752	168308811	168308781	20.0856	16.7333
chr2	169675018	169675066	169675043	12.497	9.46523
chr2	170253740	170253812	170253768	59.7531	55.5352
chr2	172736534	172736587	172736575	10.8388	7.93869
chr2	174184819	174184886	174184856	31.3145	27.6652
chr2	174454735	174454799	174454772	26.9774	23.428
chr2	178940960	178941024	178940984	29.8534	26.237
chr2	179833956	179834020	179833992	34.2802	30.5613
chr2	181412313	181412361	181412342	12.497	9.46523
chr3	5860604	5860781	5860652	6.96985	4.34163
chr3	7601375	7601425	7601405	14.9311	11.7805
chr3	8704278	8704341	8704315	20.674	17.3163
chr3	9420987	9421060	9421018	45.0734	41.1409
chr3	10562607	10562655	10562631	12.497	9.46523
chr3	11452516	11452566	11452537	13.7009	10.6065
chr3	17648051	17648113	17648081	12.6423	9.60933
chr3	19601965	19602023	19601991	20.0856	16.7333
chr3	21990863	21990926	21990897	16.1858	12.9775
chr3	24818992	24819054	24819028	18.7642	15.4558
chr3	26318438	26318495	26318468	21.427	18.0338
chr3	27806860	27806919	27806892	15.0556	11.9005
chr3	30862841	30862898	30862871	22.7878	19.3531
chr3	31363423	31363489	31363448	46.6783	42.7157
chr3	32501860	32501925	32501887	34.2802	30.5613
chr3	34029272	34029322	34029302	14.9311	11.7805
chr3	34721676	34721734	34721702	24.1669	20.6939
chr3	34945075	34945136	34945117	26.7023	23.1821
chr3	35921920	35921972	35921934	9.94238	7.11239
chr3	36859860	36859908	36859877	8.99227	6.24248
chr3	37480153	37480207	37480184	25.0849	21.6048
chr3	40002997	40003074	40003038	87.6105	82.7816
chr3	46065936	46065985	46065951	12.497	9.46523
chr3	48937264	48937312	48937285	12.497	9.46523
chr3	50752149	50752257	50752224	12.497	9.46523
chr3	51309542	51309590	51309569	13.7009	10.6065
chr3	54638144	54638193	54638159	14.2516	11.1505
chr3	54674148	54674207	54674173	20.0856	16.7333
chr3	55070941	55071010	55070981	43.876	39.9679
chr3	58609775	58609840	58609813	24.1669	20.6939
chr3	62572106	62572159	62572130	19.5151	16.2012
chr3	71984331	71984382	71984357	16.1425	12.9775
chr3	73010300	73010361	73010332	29.8534	26.237
chr3	74318987	74319038	74319014	21.427	18.0338
chr3	76384292	76384344	76384311	17.4639	14.2045
chr3	76624454	76624510	76624475	25.5637	22.0503
chr3	77697727	77697780	77697751	22.7878	19.3531
chr3	77973141	77973205	77973170	18.7642	15.4558
chr3	78185058	78185118	78185079	34.2802	30.5613
chr3	79365613	79365676	79365646	26.9774	23.428
chr3	80078616	80078671	80078649	20.0856	16.7333
chr3	81598028	81598079	81598056	18.7642	15.4558
chr3	82573648	82573715	82573677	29.4007	25.8142
chr3	82759877	82759927	82759908	13.7009	10.6065
chr3	84095603	84095651	84095629	10.9185	8.01292
chr3	85176978	85177035	85177004	16.1858	12.9775
chr3	85899818	85899886	85899850	41.9284	38.0559
chr3	86903937	86903985	86903970	12.497	9.46523
chr3	87300771	87300834	87300799	19.5151	16.2012
chr3	88007810	88007869	88007842	14.9311	11.7805
chr3	89333698	89333746	89333716	13.7009	10.6065
chr3	90206411	90206475	90206446	31.3145	27.6652
chr3	90668644	90668701	90668659	24.1669	20.6939
chr3	93699902	93699967	93699929	8.29296	5.55618
chr3	94957361	94957436	94957394	48.2634	44.2647
chr3	94991015	94991081	94991042	49.8746	45.8439
chr3	95272107	95272176	95272144	48.2634	44.2647
chr3	95292891	95292959	95292916	38.8311	35.0205
chr3	96112939	96112998	96112961	17.4639	14.2045
chr3	96127015	96127083	96127053	17.2486	14.0319
chr3	96791509	96791557	96791539	14.9311	11.7805
chr3	98112846	98112914	98112878	47.5378	43.5742
chr3	98287612	98287669	98287648	19.5151	16.2012
chr3	99231293	99231357	99231319	13.7009	10.6065
chr3	100166206	100166274	100166235	50.9514	46.9122
chr3	101346178	101346250	101346207	78.6931	74.0556
chr3	102776980	102777028	102777001	12.497	9.46523
chr3	103363595	103363666	103363629	75.1772	70.63
chr3	103950048	103950111	103950070	38.39	34.6029
chr3	104427533	104427596	104427562	40.3736	36.5332
chr3	104595665	104595727	104595699	25.5637	22.0503
chr3	105101015	105101076	105101044	24.1669	20.6939
chr3	106479484	106479532	106479509	13.7009	10.6065
chr3	108438751	108438801	108438765	22.6504	19.2482
chr3	109025132	109025192	109025163	18.7642	15.4558
chr3	109331001	109331061	109331032	21.427	18.0338
chr3	110076914	110076980	110076937	31.569	27.9186
chr3	111994179	111994227	111994204	12.497	9.46523
chr3	117244249	117244315	117244278	43.4951	39.591
chr3	118111483	118111558	118111514	73.4307	68.9141
chr3	119463143	119463210	119463177	25.5637	22.0503
chr3	125228365	125228477	125228432	97.4523	92.4178
chr3	126410785	126410833	126410808	13.7009	10.6065
chr3	126496750	126496803	126496778	26.9774	23.428
chr3	126642066	126642123	126642091	25.5637	22.0503
chr3	128572700	128572759	128572725	16.1858	12.9775
chr3	128576715	128576764	128576736	9.47897	6.65757
chr3	128682208	128682265	128682242	18.7642	15.4558
chr3	130624905	130624974	130624946	13.9887	10.8884
chr3	131472600	131472659	131472634	17.4639	14.2045
chr3	131693994	131694056	131694015	26.9774	23.428
chr3	132282012	132282060	132282044	12.497	9.46523
chr3	132798455	132798507	132798484	20.0856	16.7333
chr3	135388525	135388574	135388556	12.497	9.46523
chr3	139433429	139433504	139433463	59.7296	55.5352
chr3	141640496	141640544	141640536	10.1743	7.27854
chr3	142921364	142921412	142921391	13.7009	10.6065
chr3	143690419	143690491	143690454	35.784	32.0318
chr3	144416035	144416102	144416066	38.8311	35.0205
chr3	145079466	145079521	145079493	31.3145	27.6652
chr3	145690998	145691105	145691043	107.365	102.091
chr3	146268478	146268539	146268513	31.7757	28.1222
chr3	148636723	148636775	148636751	14.9311	11.7805
chr3	149317217	149317290	149317254	41.3566	37.5114
chr3	149696892	149696941	149696916	16.1858	12.9775
chr3	151473491	151473546	151473515	20.0856	16.7333
chr3	153123759	153123927	153123811	109.687	104.342
chr3	153636679	153636732	153636703	14.831	11.7259
chr3	155602079	155602140	155602103	26.4392	22.9225
chr3	158258069	158258126	158258084	16.1858	12.9775
chr3	158964382	158964436	158964413	32.7903	29.1063
chr4	4509805	4509861	4509832	16.1858	12.9775
chr4	8519249	8519316	8519286	48.2634	44.2647
chr4	8732004	8732061	8732021	12.497	9.46523
chr4	9213248	9213316	9213276	43.4951	39.591
chr4	9475556	9475607	9475584	12.9429	9.90353
chr4	10687389	10687438	10687418	13.7009	10.6065
chr4	11461572	11461622	11461590	13.9887	10.8884
chr4	14777583	14777653	14777620	69.9613	65.5229
chr4	15758875	15758942	15758909	37.0446	33.2863
chr4	16605426	16605491	16605460	37.301	33.5194
chr4	18183178	18183235	18183212	10.2668	7.37046
chr4	21482206	21482256	21482231	14.9311	11.7805
chr4	21898648	21898708	21898676	28.4076	24.826
chr4	24098111	24098168	24098137	21.427	18.0338
chr4	24712549	24712597	24712571	12.497	9.46523
chr4	26100303	26100361	26100334	13.9887	10.8884
chr4	29207882	29207949	29207918	24.1669	20.6939
chr4	29854974	29855034	29855005	17.4639	14.2045
chr4	30106012	30106061	30106033	13.7009	10.6065
chr4	31088607	31088655	31088631	13.7009	10.6065
chr4	31554311	31554359	31554331	14.9311	11.7805
chr4	32473083	32473145	32473114	28.1691	24.6144
chr4	33495868	33495917	33495893	9.94238	7.11239
chr4	33994215	33994265	33994225	15.0556	11.9005
chr4	35756220	35756286	35756254	68.2387	63.8311
chr4	37085100	37085148	37085103	12.497	9.46523
chr4	37227096	37227149	37227127	16.1858	12.9775
chr4	40434557	40434629	40434592	91.4377	86.5216
chr4	41754306	41754355	41754334	22.7878	19.3531
chr4	43073009	43073071	43073031	18.7642	15.4558
chr4	43600906	43600965	43600944	24.1669	20.6939
chr4	44901339	44901413	44901380	68.2387	63.8311
chr4	46201678	46201726	46201705	10.9185	8.01292
chr4	50743570	50743627	50743599	20.0856	16.7333
chr4	53517883	53517947	53517912	25.4673	21.9821
chr4	54252943	54252995	54252970	18.7642	15.4558
chr4	54829716	54829764	54829739	15.765	12.6061
chr4	56245773	56245822	56245801	16.1858	12.9775
chr4	56471433	56471492	56471461	26.9774	23.428
chr4	57843928	57843985	57843952	19.5908	16.2752
chr4	57944884	57944940	57944915	17.4639	14.2045
chr4	58004292	58004352	58004316	22.7878	19.3531
chr4	59104334	59104405	59104371	73.094	68.6115
chr4	59597732	59597790	59597767	21.427	18.0338
chr4	62220323	62220378	62220341	23.0403	19.6013
chr4	64382664	64382712	64382700	13.7009	10.6065
chr4	67122334	67122385	67122360	18.7642	15.4558
chr4	67972450	67972503	67972478	25.5637	22.0503
chr4	68443105	68443172	68443133	16.1858	12.9775
chr4	70324726	70324780	70324752	18.7642	15.4558
chr4	73643307	73643355	73643342	13.7009	10.6065
chr4	74068035	74068100	74068065	29.8534	26.237
chr4	77077445	77077496	77077465	13.7009	10.6065
chr4	78034640	78034706	78034671	32.7903	29.1063
chr4	80796989	80797052	80797015	26.7023	23.1821
chr4	80832042	80832115	80832081	56.7707	52.6165
chr4	82910816	82910870	82910844	17.4639	14.2045
chr4	84182506	84182556	84182534	12.9429	9.90353
chr4	85013658	85013708	85013684	18.7642	15.4558
chr4	88358040	88358103	88358068	45.0734	41.1409
chr4	88440506	88440559	88440530	21.427	18.0338
chr4	88477406	88477457	88477429	17.4639	14.2045
chr4	89750585	89750637	89750616	10.9185	8.01292
chr4	90304187	90304251	90304215	48.2634	44.2647
chr4	93473142	93473190	93473168	12.497	9.46523
chr4	93744269	93744338	93744308	46.6629	42.7024
chr4	96557813	96557863	96557829	14.9311	11.7805
chr4	97499900	97499967	97499936	41.3566	37.5114
chr4	98732724	98732774	98732746	14.9311	11.7805
chr4	98825459	98825531	98825495	61.4327	57.1757
chr4	99606128	99606194	99606158	18.7642	15.4558
chr4	99932584	99932632	99932605	13.7009	10.6065
chr4	100552196	100552251	100552224	22.7878	19.3531
chr4	100582494	100582568	100582533	43.4951	39.591
chr4	106632891	106632943	106632909	12.9429	9.90353
chr4	108023785	108023847	108023813	24.1669	20.6939
chr4	108967761	108967825	108967803	18.7642	15.4558
chr4	109017223	109017283	109017246	17.0185	13.8061
chr4	110886294	110886344	110886324	14.9311	11.7805
chr4	110892862	110892910	110892878	12.497	9.46523
chr4	113600693	113600744	113600712	18.7642	15.4558
chr4	116024185	116024241	116024201	25.5637	22.0503
chr4	116040899	116040963	116040931	8.71099	5.97087
chr4	117786998	117787050	117787013	14.9311	11.7805
chr4	117950016	117950073	117950042	18.7642	15.4558
chr4	119027682	119027737	119027704	14.9311	11.7805
chr4	121024890	121024968	121024931	66.5244	62.1546
chr4	121524740	121524788	121524744	13.7009	10.6065
chr4	122122904	122123077	122122950	23.0403	19.6013
chr4	123011871	123011919	123011900	13.7009	10.6065
chr4	123611120	123611177	123611151	26.9774	23.428
chr4	126117557	126117629	126117588	75.1772	70.63
chr4	126163842	126163895	126163875	14.9311	11.7805
chr4	126494517	126494591	126494551	89.415	84.5469
chr4	127896206	127896260	127896226	21.427	18.0338
chr4	128125598	128125666	128125633	43.4951	39.591
chr4	128842156	128842214	128842185	13.5732	10.53
chr4	128987901	128987951	128987921	17.4639	14.2045
chr4	130228846	130228894	130228866	11.3208	8.35416
chr4	130829932	130829983	130829952	22.7878	19.3531
chr4	132064865	132064924	132064898	13.9887	10.8884
chr4	132342148	132342212	132342181	25.4673	21.9821
chr4	132862204	132862274	132862237	54.7699	50.648
chr4	133574334	133574404	133574361	17.4723	14.2118
chr4	133796945	133796994	133796962	13.7009	10.6065
chr4	134317806	134317854	134317830	16.1858	12.9775
chr4	134701443	134701493	134701469	17.4639	14.2045
chr4	134797444	134797494	134797478	13.7009	10.6065
chr4	135936229	135936283	135936252	16.1425	12.9775
chr4	136650216	136650276	136650236	22.7878	19.3531
chr4	136879099	136879155	136879117	21.427	18.0338
chr4	137954569	137954633	137954610	46.6629	42.7024
chr4	137980397	137980445	137980406	13.7009	10.6065
chr4	138356262	138356316	138356284	18.7642	15.4558
chr4	139023453	139023520	139023488	49.518	45.5134
chr4	139723773	139723836	139723807	35.784	32.0318
chr4	139993975	139994037	139994004	35.7102	31.9819
chr4	140264063	140264112	140264084	14.9311	11.7805
chr4	140836851	140836908	140836881	29.8534	26.237
chr4	141723973	141724021	141724010	12.497	9.46523
chr4	142189878	142189949	142189909	58.0826	53.9011
chr4	148473368	148473435	148473399	35.7102	31.9819
chr4	149678456	149678525	149678484	68.2387	63.8311
chr4	150064407	150064463	150064435	18.7642	15.4558
chr4	150921530	150921588	150921560	21.427	18.0338
chr4	151460148	151460218	151460183	54.7699	50.648
chr4	151958028	151958080	151958057	16.1858	12.9775
chr4	152047087	152047142	152047112	18.6455	15.3751
chr4	153964803	153964856	153964823	14.9311	11.7805
chr4	154908661	154908739	154908699	109.687	104.342
chr4	155763919	155763990	155763948	80.4622	75.798
chr5	3604378	3604429	3604395	17.4639	14.2045
chr5	5691794	5691863	5691828	64.8185	60.4801
chr5	7462979	7463039	7463010	21.623	18.2285
chr5	9219828	9219893	9219855	38.39	34.6029
chr5	12453577	12453638	12453600	46.6629	42.7024
chr5	12911052	12911111	12911077	14.9311	11.7805
chr5	17058146	17058194	17058175	12.9429	9.90353
chr5	18896023	18896072	18896041	17.4639	14.2045
chr5	19043123	19043185	19043153	32.7903	29.1063
chr5	20429615	20429679	20429652	30.4881	26.8679
chr5	23266437	23266490	23266461	8.29296	5.55618
chr5	23289837	23289888	23289853	17.4639	14.2045
chr5	23762006	23762074	23762050	45.0734	41.1409
chr5	23942724	23942791	23942758	41.9284	38.0559
chr5	23989037	23989106	23989078	43.4951	39.591
chr5	24487120	24487168	24487147	12.497	9.46523
chr5	27743390	27743444	27743424	20.0856	16.7333
chr5	29282277	29282343	29282310	51.4962	47.4338
chr5	29450152	29450201	29450187	14.9311	11.7805
chr5	30136600	30136649	30136628	16.1858	12.9775
chr5	30801632	30801680	30801656	11.919	8.94312
chr5	31050393	31050463	31050431	71.692	67.2165
chr5	31173427	31173496	31173455	53.1281	49.0343
chr5	33022800	33022852	33022828	12.9429	9.90353
chr5	33233608	33233657	33233621	14.9311	11.7805
chr5	33417142	33417209	33417178	24.2465	20.7701
chr5	34619223	34619295	34619261	71.692	67.2165
chr5	35354650	35354700	35354670	17.4639	14.2045
chr5	35721037	35721091	35721069	17.4639	14.2045
chr5	35916617	35916680	35916656	32.0734	28.4195
chr5	38170456	38170507	38170497	19.5151	16.2012
chr5	39291117	39291186	39291148	24.1669	20.6939
chr5	40026396	40026452	40026435	31.3145	27.6652
chr5	41023561	41023609	41023579	16.1858	12.9775
chr5	41126407	41126458	41126426	11.3208	8.35416
chr5	43007884	43007950	43007919	53.0681	48.9977
chr5	45328537	45328605	45328567	48.2634	44.2647
chr5	45618628	45618695	45618661	43.4951	39.591
chr5	45714024	45714072	45714040	13.7009	10.6065
chr5	46914353	46914414	46914395	24.1669	20.6939
chr5	49872694	49872744	49872721	18.373	15.1052
chr5	52655132	52655207	52655170	86.0442	81.2605
chr5	53089725	53089785	53089755	31.3145	27.6652
chr5	58553508	58553556	58553542	15.0556	11.9005
chr5	59174850	59174914	59174886	25.5637	22.0503
chr5	60904273	60904328	60904292	21.427	18.0338
chr5	62611171	62611219	62611207	13.7009	10.6065
chr5	64085858	64085906	64085874	13.7009	10.6065
chr5	64227050	64227116	64227081	29.7008	26.1126
chr5	64752140	64752194	64752156	17.4639	14.2045
chr5	65209469	65209529	65209495	20.0856	16.7333
chr5	66767532	66767580	66767556	10.1743	7.27854
chr5	66896474	66896542	66896506	31.3145	27.6652
chr5	67411468	67411526	67411495	20.0856	16.7333
chr5	68361009	68361073	68361038	15.4889	12.3315
chr5	70000767	70000831	70000790	31.7757	28.1222
chr5	71065756	71065821	71065786	32.7903	29.1063
chr5	72220430	72220495	72220460	24.1381	20.6939
chr5	74614489	74614540	74614501	21.427	18.0338
chr5	74811745	74811817	74811784	40.3736	36.5332
chr5	75119529	75119580	75119560	16.1858	12.9775
chr5	75705872	75705943	75705913	64.8185	60.4801
chr5	76178366	76178425	76178405	17.4639	14.2045
chr5	77026153	77026203	77026181	14.8988	11.7805
chr5	77876124	77876189	77876153	49.8746	45.8439
chr5	78498885	78498934	78498913	16.1858	12.9775
chr5	79928400	79928452	79928428	15.0556	11.9005
chr5	83693138	83693187	83693151	13.7009	10.6065
chr5	87064895	87064946	87064924	16.1858	12.9775
chr5	88389552	88389612	88389587	17.2486	14.0319
chr5	88534050	88534104	88534074	21.427	18.0338
chr5	88780280	88780328	88780300	14.9311	11.7805
chr5	89536184	89536259	89536225	54.7699	50.648
chr5	89855915	89855974	89855941	26.9774	23.428
chr5	92122223	92122282	92122251	21.427	18.0338
chr5	92501757	92501821	92501796	31.3145	27.6652
chr5	92660816	92660884	92660847	53.1281	49.0343
chr5	93001829	93001884	93001862	24.1669	20.6939
chr5	93127659	93127719	93127677	18.7642	15.4558
chr5	96157447	96157511	96157477	40.3736	36.5332
chr5	96183091	96183150	96183124	20.0856	16.7333
chr5	98563135	98563199	98563179	17.4639	14.2045
chr5	102273475	102273550	102273519	38.8311	35.0205
chr5	105831841	105831905	105831880	27.1175	23.5672
chr5	107311868	107311934	107311894	62.8219	58.5567
chr5	107886489	107886542	107886525	17.4639	14.2045
chr5	108079486	108079544	108079521	22.7878	19.3531
chr5	108231895	108231943	108231924	16.1858	12.9775
chr5	108599501	108599574	108599536	59.7296	55.5352
chr5	109343100	109343161	109343123	31.7757	28.1222
chr5	111051187	111051235	111051203	14.9311	11.7805
chr5	111097450	111097519	111097484	48.0936	44.1249
chr5	113642938	113642989	113642957	16.1858	12.9775
chr5	113646570	113646621	113646597	16.1858	12.9775
chr5	113969197	113969260	113969227	20.0856	16.7333
chr5	114173089	114173175	114173131	115.802	110.345
chr5	114636741	114636809	114636767	48.2634	44.2647
chr5	114959576	114959628	114959599	17.4639	14.2045
chr5	115022772	115022838	115022806	25.5637	22.0503
chr5	116064245	116064306	116064275	31.5602	27.9097
chr5	120469742	120469790	120469751	13.7009	10.6065
chr5	121102060	121102116	121102087	27.9511	24.3966
chr5	121534477	121534531	121534506	21.427	18.0338
chr5	121733800	121733855	121733832	8.29296	5.55618
chr5	122290201	122290264	122290229	28.4076	24.826
chr5	122945499	122945568	122945542	17.4639	14.2045
chr5	123050442	123050492	123050469	14.9311	11.7805
chr5	123115483	123115540	123115513	16.1858	12.9775
chr5	124225296	124225353	124225326	16.1425	12.9775
chr5	124389251	124389323	124389287	46.5314	42.5945
chr5	124999532	124999580	124999560	13.7009	10.6065
chr5	127435628	127435691	127435667	29.8534	26.237
chr5	127911551	127911600	127911558	16.1858	12.9775
chr5	130201827	130201883	130201851	18.7642	15.4558
chr5	130553953	130554019	130553989	38.8311	35.0205
chr5	131219491	131219559	131219527	37.301	33.5194
chr5	131519714	131519796	131519752	105.693	100.455
chr5	133193304	133193353	133193339	14.9311	11.7805
chr5	134450704	134450757	134450730	25.5637	22.0503
chr5	135107769	135107830	135107805	11.919	8.94312
chr5	135495827	135495888	135495865	29.8534	26.237
chr5	135566880	135566941	135566914	15.0556	11.9005
chr5	135944039	135944093	135944066	24.1669	20.6939
chr5	136023209	136023275	136023241	35.784	32.0318
chr5	136593422	136593487	136593449	23.1911	19.7516
chr5	137317247	137317314	137317283	45.0734	41.1409
chr5	137924410	137924481	137924439	63.1212	58.8181
chr5	138326208	138326274	138326240	41.9284	38.0559
chr5	138571399	138571447	138571424	9.05968	6.24248
chr5	139308518	139308581	139308550	26.9774	23.428
chr5	140081675	140081723	140081684	14.9311	11.7805
chr5	140746119	140746170	140746129	16.1425	12.9775
chr5	140766851	140766906	140766885	13.7009	10.6065
chr5	142369594	142369660	142369626	34.2802	30.5613
chr5	143360984	143361052	143361015	23.0403	19.6013
chr5	143565368	143565434	143565402	56.4215	52.2696
chr5	143763148	143763197	143763183	13.9887	10.8884
chr5	144008163	144008237	144008196	64.8185	60.4801
chr5	144253813	144253861	144253830	10.9185	8.01292
chr5	144450563	144450618	144450594	21.427	18.0338
chr5	145096742	145096805	145096768	24.1669	20.6939
chr5	145246578	145246669	145246623	37.301	33.5194
chr5	146147637	146147695	146147671	12.497	9.46523
chr5	147011278	147011349	147011312	87.6105	82.7816
chr5	147143440	147143488	147143467	18.7642	15.4558
chr5	147938305	147938355	147938318	14.9311	11.7805
chr5	148258310	148258377	148258347	34.2802	30.5613
chr5	148302470	148302536	148302504	37.301	33.5194
chr5	148988256	148988308	148988279	20.0856	16.7333
chr5	149247945	149248014	149247979	64.2263	59.9167
chr5	149248162	149248216	149248187	16.1858	12.9775
chr5	149282122	149282189	149282158	24.2465	20.7701
chr5	149441334	149441386	149441366	17.4639	14.2045
chr5	149644091	149644160	149644125	41.9284	38.0559
chr5	150477531	150477603	150477564	52.8662	48.7971
chr6	3201033	3201099	3201045	9.95425	7.12411
chr6	7082713	7082761	7082746	12.497	9.46523
chr6	8822711	8822764	8822747	15.4641	12.3076
chr6	9011597	9011661	9011629	21.427	18.0338
chr6	10186366	10186479	10186416	86.0442	81.2605
chr6	11813413	11813463	11813456	13.7009	10.6065
chr6	12851906	12851954	12851939	13.7009	10.6065
chr6	13349838	13349892	13349869	18.7642	15.4558
chr6	17240195	17240254	17240223	32.7903	29.1063
chr6	17284545	17284609	17284573	22.7878	19.3531
chr6	17828329	17828390	17828361	20.0856	16.7333
chr6	17957095	17957160	17957119	35.784	32.0318
chr6	20088957	20089019	20088988	27.9511	24.3966
chr6	20564873	20564936	20564912	18.7642	15.4558
chr6	24307629	24307680	24307656	16.1858	12.9775
chr6	24313631	24313679	24313671	15.765	12.6061
chr6	26821744	26821793	26821766	14.9311	11.7805
chr6	28903961	28904024	28903990	18.373	15.1052
chr6	29064570	29064633	29064597	37.301	33.5194
chr6	29969813	29969871	29969841	14.9311	11.7805
chr6	30411492	30411541	30411521	16.1858	12.9775
chr6	31335346	31335394	31335356	8.29296	5.55618
chr6	31733224	31733279	31733247	16.1858	12.9775
chr6	33152057	33152107	33152071	17.2486	14.0319
chr6	33324282	33324354	33324314	61.4327	57.1757
chr6	33853979	33854045	33854003	37.301	33.5194
chr6	35262187	35262254	35262222	25.5637	22.0503
chr6	36899431	36899507	36899469	102.229	97.0659
chr6	37533638	37533692	37533666	13.7009	10.6065
chr6	38008159	38008218	38008189	25.9169	22.4028
chr6	38039747	38039795	38039768	13.7009	10.6065
chr6	39546457	39546517	39546484	18.373	15.1052
chr6	40788866	40788924	40788897	16.1858	12.9775
chr6	42580499	42580564	42580527	18.7642	15.4558
chr6	48371737	48371790	48371757	16.1425	12.9775
chr6	48851011	48851063	48851043	20.0856	16.7333
chr6	49932112	49932173	49932147	31.3145	27.6652
chr6	54443597	54443659	54443623	41.9284	38.0559
chr6	59823402	59823454	59823418	15.8194	12.6601
chr6	60141297	60141348	60141324	14.9311	11.7805
chr6	64659443	64659491	64659466	9.05968	6.24248
chr6	66045334	66045387	66045352	16.1858	12.9775
chr6	66381432	66381498	66381454	11.7306	8.76151
chr6	68183033	68183094	68183073	22.7878	19.3531
chr6	69516329	69516412	69516368	87.6505	82.8187
chr6	70933463	70933516	70933479	16.1858	12.9775
chr6	71719076	71719136	71719111	13.9887	10.8884
chr6	71856452	71856500	71856484	13.7009	10.6065
chr6	72269859	72269914	72269887	14.5223	11.4196
chr6	72330290	72330357	72330325	59.7531	55.5352
chr6	72599967	72600028	72600004	26.9775	23.428
chr6	72750470	72750524	72750493	21.427	18.0338
chr6	73131422	73131487	73131450	23.0403	19.6013
chr6	74552225	74552288	74552264	17.4639	14.2045
chr6	75270996	75271054	75271015	13.7009	10.6065
chr6	77378463	77378512	77378468	14.9311	11.7805
chr6	79598455	79598518	79598493	16.1858	12.9775
chr6	81840109	81840174	81840144	13.7009	10.6065
chr6	83029274	83029334	83029293	29.8534	26.237
chr6	84865091	84865139	84865107	8.99227	6.24248
chr6	85365552	85365600	85365584	13.7009	10.6065
chr6	87756489	87756554	87756517	43.4951	39.591
chr6	88054830	88054899	88054862	59.7531	55.5352
chr6	88228134	88228203	88228168	49.8746	45.8439
chr6	90276802	90276851	90276819	10.9185	8.01292
chr6	90998551	90998609	90998580	24.1669	20.6939
chr6	91004788	91004865	91004819	22.7878	19.3531
chr6	92168897	92168946	92168917	12.9429	9.90353
chr6	92406815	92406872	92406841	18.7642	15.4558
chr6	96693713	96693775	96693737	31.3145	27.6652
chr6	98383842	98383894	98383860	11.919	8.94312
chr6	99656514	99656577	99656549	26.9774	23.428
chr6	99863950	99864003	99863983	16.1858	12.9775
chr6	99966237	99966294	99966271	28.4076	24.826
chr6	100486266	100486377	100486354	11.3208	8.35416
chr6	100506333	100506397	100506367	26.7023	23.1821
chr6	100591102	100591153	100591121	11.3208	8.35416
chr6	101133651	101133705	101133682	22.7878	19.3531
chr6	102741075	102741137	102741102	29.186	25.6029
chr6	104703047	104703105	104703070	17.4639	14.2045
chr6	108835127	108835190	108835147	25.5637	22.0503
chr6	110499848	110499905	110499882	12.497	9.46523
chr6	111564387	111564452	111564419	35.784	32.0318
chr6	111893454	111893502	111893465	13.7009	10.6065
chr6	113348221	113348274	113348246	12.497	9.46523
chr6	113684025	113684090	113684062	34.2802	30.5613
chr6	115562122	115562175	115562144	20.0856	16.7333
chr6	115585603	115585669	115585633	37.301	33.5194
chr6	117598905	117598953	117598930	12.497	9.46523
chr6	117972422	117972486	117972453	34.2802	30.5613
chr6	119323697	119323748	119323720	20.0856	16.7333
chr6	119456680	119456742	119456703	29.8534	26.237
chr6	120073911	120073980	120073945	63.1212	58.8181
chr6	120594591	120594663	120594628	78.6931	74.0556
chr6	121805006	121805066	121805028	18.373	15.1052
chr6	122590609	122590676	122590634	29.8534	26.237
chr6	122825098	122825166	122825131	29.8534	26.237
chr6	123780067	123780131	123780092	32.7903	29.1063
chr6	124314167	124314218	124314183	17.4639	14.2045
chr6	124605841	124605893	124605878	17.4639	14.2045
chr6	125109567	125109631	125109605	21.427	18.0338
chr6	125318416	125318483	125318458	28.1691	24.6144
chr6	125618006	125618101	125618046	91.2261	86.314
chr6	125876910	125877267	125876971	102.229	97.0659
chr6	126351088	126351159	126351122	80.4622	75.798
chr6	128306832	128306886	128306849	25.5637	22.0503
chr6	128390463	128390521	128390500	16.1858	12.9775
chr6	128760760	128760820	128760787	12.497	9.46523
chr6	131377523	131377604	131377565	99.0555	93.9653
chr6	131612066	131612114	131612095	12.497	9.46523
chr6	132463743	132463823	132463785	99.0555	93.9653
chr6	135016804	135016852	135016823	13.7009	10.6065
chr6	136895933	136896001	136895968	34.387	30.6649
chr6	140578814	140578879	140578846	31.7757	28.1222
chr6	142508330	142508399	142508359	38.8311	35.0205
chr6	148028760	148028810	148028795	20.0856	16.7333
chr6	148282049	148282116	148282083	48.2634	44.2647
chr6	149384539	149384588	149384566	14.9311	11.7805
chr7	3005471	3005520	3005506	14.9311	11.7805
chr7	6152511	6152559	6152522	13.7009	10.6065
chr7	6840050	6840117	6840074	24.8817	21.4033
chr7	10189577	10189626	10189597	14.9311	11.7805
chr7	12832033	12832089	12832069	22.7878	19.3531
chr7	13292734	13292806	13292766	85.8129	81.033
chr7	15895436	15895504	15895460	54.7699	50.648
chr7	17033630	17033693	17033653	29.8534	26.237
chr7	18052062	18052121	18052080	16.1858	12.9775
chr7	19555863	19555911	19555879	12.497	9.46523
chr7	24323027	24323078	24323063	14.9311	11.7805
chr7	25893622	25893670	25893646	8.99227	6.24248
chr7	27311021	27311077	27311047	28.4076	24.826
chr7	27862151	27862217	27862186	29.6849	26.0969
chr7	27915381	27915429	27915417	13.7009	10.6065
chr7	28486914	28486967	28486943	16.1858	12.9775
chr7	28762301	28762366	28762334	28.4076	24.826
chr7	29091672	29091744	29091709	73.4307	68.9141
chr7	29121852	29121917	29121882	26.9774	23.428
chr7	31103840	31103888	31103868	13.9887	10.8884
chr7	34840048	34840115	34840080	31.3145	27.6652
chr7	36124971	36125036	36124997	34.4691	30.7464
chr7	38048771	38048837	38048802	24.9702	21.4908
chr7	38093752	38093802	38093772	16.1858	12.9775
chr7	38327139	38327188	38327165	12.9429	9.90353
chr7	38736511	38736568	38736541	28.4076	24.826
chr7	39805668	39805737	39805702	76.9313	72.3399
chr7	43348342	43348410	43348366	34.2802	30.5613
chr7	45084010	45084066	45084028	25.4139	21.9322
chr7	45185399	45185452	45185442	17.4639	14.2045
chr7	45623679	45623758	45623717	111.325	105.974
chr7	45957422	45957495	45957454	78.6931	74.0556
chr7	46170226	46170274	46170261	13.7009	10.6065
chr7	46798690	46798763	46798727	84.0222	79.2796
chr7	49806004	49806052	49806027	13.6071	10.5626
chr7	50182176	50182225	50182201	11.3208	8.35416
chr7	55510865	55510950	55510904	45.0734	41.1409
chr7	56303236	56303299	56303262	34.2802	30.5613
chr7	56964273	56964335	56964299	31.3145	27.6652
chr7	58623127	58623175	58623156	14.9311	11.7805
chr7	58623548	58623596	58623573	13.9887	10.8884
chr7	59310563	59310624	59310599	20.674	17.3163
chr7	59311510	59311563	59311531	17.4639	14.2045
chr7	59624422	59624494	59624461	56.4215	52.2696
chr7	61151265	61151331	61151294	27.3046	23.754
chr7	61290806	61290860	61290821	18.7642	15.4558
chr7	63473744	63473792	63473774	12.497	9.46523
chr7	63645394	63645442	63645410	11.3208	8.35416
chr7	64345419	64345471	64345440	14.9311	11.7805
chr7	64867565	64867631	64867603	17.2486	14.0319
chr7	66238326	66238398	66238355	84.0222	79.2796
chr7	66894834	66894893	66894861	22.7878	19.3531
chr7	70918884	70918934	70918912	16.1858	12.9775
chr7	71084162	71084231	71084195	62.7198	58.4577
chr7	71397511	71397574	71397539	21.8493	18.45
chr7	73299108	73299159	73299132	16.1858	12.9775
chr7	73642107	73642156	73642127	12.9429	9.90353
chr7	73810788	73810848	73810811	37.0446	33.2863
chr7	75137556	75137615	75137576	21.427	18.0338
chr7	79333313	79333363	79333339	13.7009	10.6065
chr7	80552987	80553057	80553014	71.692	67.2165
chr7	81431262	81431320	81431297	18.7642	15.4558
chr7	82680300	82680348	82680321	10.3359	7.43922
chr7	85120792	85120850	85120813	24.1669	20.6939
chr7	93284853	93284901	93284867	12.497	9.46523
chr7	93944676	93944739	93944712	28.4076	24.826
chr7	97751992	97752040	97752009	15.765	12.6061
chr7	98016693	98016749	98016724	18.7642	15.4558
chr7	98036443	98036510	98036467	31.3145	27.6652
chr7	98060002	98060098	98060031	46.6629	42.7024
chr7	99125097	99125163	99125120	34.2802	30.5613
chr7	99431027	99431078	99431047	16.1858	12.9775
chr7	99774589	99774641	99774613	17.4639	14.2045
chr7	100698947	100698995	100698966	12.497	9.46523
chr7	102259662	102259736	102259700	68.2387	63.8311
chr7	103454265	103454331	103454296	63.1212	58.8181
chr7	108335747	108335795	108335767	12.9429	9.90353
chr7	109820114	109820176	109820143	22.7878	19.3531
chr7	109885225	109885277	109885249	16.1858	12.9775
chr7	110177673	110177721	110177701	14.9311	11.7805
chr7	110371974	110372029	110372012	12.9429	9.90353
chr7	111005467	111005524	111005496	11.7306	8.76151
chr7	111990859	111990907	111990878	8.06975	5.33509
chr7	112563782	112563835	112563797	14.9311	11.7805
chr7	114879367	114879434	114879391	38.8311	35.0205
chr7	115389680	115389728	115389711	13.7009	10.6065
chr7	116108980	116109044	116109010	19.5151	16.2012
chr7	116192310	116192375	116192344	18.7642	15.4558
chr7	117315421	117315469	117315431	11.3208	8.35416
chr7	118096297	118096372	118096338	73.4307	68.9141
chr7	118940996	118941066	118941032	45.0734	41.1409
chr7	120590168	120590216	120590203	9.94238	7.11239
chr7	120840644	120840710	120840677	35.784	32.0318
chr7	120892312	120892371	120892342	29.8534	26.237
chr7	120951782	120951847	120951806	43.4951	39.591
chr7	121308326	121308392	121308366	13.9887	10.8884
chr7	121817613	121817673	121817641	23.0403	19.6013
chr7	123443128	123443176	123443135	13.7009	10.6065
chr7	125801399	125801466	125801430	49.8746	45.8439
chr7	126281470	126281539	126281502	35.784	32.0318
chr7	127283513	127283562	127283524	11.919	8.94312
chr7	127505810	127505862	127505839	16.4725	13.2618
chr7	130362857	130362925	130362887	48.2634	44.2647
chr7	133471427	133471488	133471450	24.1669	20.6939
chr7	133666416	133666467	133666437	10.9185	8.01292
chr7	135109476	135109529	135109507	18.7642	15.4558
chr7	136257630	136257694	136257659	25.4673	21.9821
chr7	137545363	137545415	137545385	14.9311	11.7805
chr7	138073389	138073440	138073410	17.3514	14.1337
chr7	138950639	138950694	138950664	14.9311	11.7805
chr7	139743455	139743517	139743492	33.0077	29.3224
chr7	140750537	140750608	140750581	78.6931	74.0556
chr7	141138474	141138522	141138490	12.497	9.46523
chr7	141297988	141298055	141298014	50.9514	46.9122
chr7	143119427	143119481	143119465	16.1858	12.9775
chr7	143368378	143368468	143368419	94.1339	89.1838
chr7	143581568	143581617	143581592	16.1858	12.9775
chr8	3156224	3156276	3156235	14.9311	11.7805
chr8	4101772	4101836	4101802	39.746	35.9308
chr8	7656004	7656066	7656036	25.5637	22.0503
chr8	8343853	8343907	8343881	22.7878	19.3531
chr8	11786198	11786246	11786223	12.497	9.46523
chr8	13046603	13046660	13046624	24.1669	20.6939
chr8	13179806	13179865	13179830	28.4076	24.826
chr8	13380254	13380323	13380286	63.1212	58.8181
chr8	14049591	14049639	14049610	17.4639	14.2045
chr8	14594716	14594766	14594734	18.2941	15.0307
chr8	14736110	14736170	14736141	22.7878	19.3531
chr8	15270548	15270599	15270581	18.7642	15.4558
chr8	18510021	18510073	18510039	17.4639	14.2045
chr8	18862468	18862532	18862497	37.301	33.5194
chr8	19034044	19034094	19034068	17.4639	14.2045
chr8	22047144	22047219	22047179	66.5244	62.1546
chr8	22635246	22635309	22635279	22.7878	19.3531
chr8	23348978	23349036	23349006	28.4076	24.826
chr8	25592840	25592907	25592869	35.784	32.0318
chr8	26850138	26850200	26850172	43.4951	39.591
chr8	30756432	30756482	30756465	13.9801	10.8847
chr8	30846985	30847040	30847008	20.0856	16.7333
chr8	32530978	32531036	32531004	21.427	18.0338
chr8	32625396	32625462	32625426	25.4673	21.9821
chr8	33026546	33026594	33026578	17.2486	14.0319
chr8	35424645	35424693	35424661	16.1858	12.9775
chr8	36551842	36551891	36551868	16.1858	12.9775
chr8	36569340	36569405	36569367	18.4878	15.2189
chr8	38133082	38133131	38133088	12.497	9.46523
chr8	40635030	40635100	40635070	29.8534	26.237
chr8	41058740	41058803	41058774	9.96787	7.13671
chr8	41219041	41219111	41219075	32.7903	29.1063
chr8	42542430	42542503	42542462	35.784	32.0318
chr8	43484991	43485042	43485022	22.7878	19.3531
chr8	44124074	44124123	44124093	14.9311	11.7805
chr8	45505896	45505966	45505929	45.0734	41.1409
chr8	59771057	59771111	59771083	16.1858	12.9775
chr8	61285517	61285579	61285554	25.5637	22.0503
chr8	61930101	61930151	61930142	17.4639	14.2045
chr8	65370006	65370072	65370042	29.8534	26.237
chr8	66312602	66312653	66312638	12.497	9.46523
chr8	68417369	68417422	68417400	13.7009	10.6065
chr8	68880522	68880572	68880551	20.0856	16.7333
chr8	69156988	69157043	69157022	13.5732	10.53
chr8	69825906	69825964	69825940	35.784	32.0318
chr8	71606156	71606214	71606191	16.1858	12.9775
chr8	72333883	72333950	72333918	20.0856	16.7333
chr8	73458872	73458941	73458901	23.0403	19.6013
chr8	74020013	74020075	74020044	22.7878	19.3531
chr8	74796465	74796522	74796496	32.7903	29.1063
chr8	75159833	75159901	75159875	24.2465	20.7701
chr8	75163585	75163634	75163603	13.6071	10.5626
chr8	75666118	75666182	75666146	56.4215	52.2696
chr8	76214058	76214121	76214087	38.8311	35.0205
chr8	77193695	77193743	77193702	10.9985	8.09162
chr8	77208362	77208426	77208394	29.2132	25.6274
chr8	78529720	78529768	78529753	12.497	9.46523
chr8	79417259	79417312	79417286	18.7642	15.4558
chr8	80748181	80748236	80748207	17.4639	14.2045
chr8	82343959	82344009	82344002	18.7642	15.4558
chr8	83063138	83063191	83063164	13.8915	10.7965
chr8	83551176	83551234	83551203	26.3593	22.8431
chr8	83774197	83774257	83774224	43.504	39.5992
chr8	85022628	85022684	85022650	21.427	18.0338
chr8	85113066	85113131	85113090	18.7642	15.4558
chr8	86758780	86758843	86758807	23.0007	19.5656
chr8	86847362	86847427	86847393	48.2634	44.2647
chr8	88227006	88227071	88227033	49.8746	45.8439
chr8	90445844	90445934	90445889	128.201	122.612
chr8	94064872	94064925	94064901	12.497	9.46523
chr8	94624696	94624744	94624719	10.9185	8.01292
chr8	95408953	95409001	95408983	14.9311	11.7805
chr8	98715057	98715125	98715086	51.4962	47.4338
chr8	99255831	99255882	99255844	17.4639	14.2045
chr8	99488259	99488309	99488286	17.4639	14.2045
chr8	104466136	104466193	104466156	34.2802	30.5613
chr8	105415357	105415415	105415392	17.4639	14.2045
chr8	105973253	105973304	105973282	14.9311	11.7805
chr8	105993749	105993818	105993775	63.1212	58.8181
chr8	105994612	105994666	105994632	16.1858	12.9775
chr8	106112167	106112238	106112203	37.301	33.5194
chr8	106185265	106185317	106185297	17.0283	13.8156
chr8	106588034	106588098	106588062	12.9429	9.90353
chr8	107304762	107304811	107304788	8.99227	6.24248
chr8	107489486	107489534	107489508	13.7009	10.6065
chr8	108645424	108645477	108645451	22.7878	19.3531
chr8	109282528	109282584	109282555	16.1858	12.9775
chr8	109608945	109609004	109608974	28.4076	24.826
chr8	109707399	109707461	109707421	35.784	32.0318
chr8	109802481	109802530	109802519	14.9311	11.7805
chr8	110498852	110498917	110498887	20.674	17.3163
chr8	110996022	110996070	110996045	12.497	9.46523
chr8	111034450	111034504	111034475	16.1425	12.9775
chr8	111231934	111232000	111231969	40.3736	36.5332
chr8	111396611	111396672	111396639	25.5637	22.0503
chr8	111865612	111865722	111865652	34.387	30.6649
chr8	113259652	113259710	113259695	25.5637	22.0503
chr8	118443636	118443687	118443648	21.427	18.0338
chr8	119582552	119582600	119582564	10.9185	8.01292
chr8	120043854	120043917	120043888	38.8311	35.0205
chr8	120390182	120390232	120390223	13.9887	10.8884
chr8	121688263	121688335	121688299	61.4327	57.1757
chr8	122382121	122382186	122382159	35.784	32.0318
chr8	122768538	122768594	122768570	18.373	15.1052
chr8	122945149	122945199	122945169	14.9311	11.7805
chr8	123121968	123122028	123121988	16.1858	12.9775
chr8	123683591	123683639	123683628	14.9311	11.7805
chr8	124835652	124835718	124835688	29.8534	26.237
chr8	124948865	124948915	124948889	14.9311	11.7805
chr8	126263289	126263338	126263312	14.9311	11.7805
chr8	126285134	126285193	126285164	20.0856	16.7333
chr8	126559037	126559101	126559076	20.0856	16.7333
chr8	126613700	126613762	126613729	24.8817	21.4033
chr8	127995080	127995146	127995111	34.2802	30.5613
chr9	6012328	6012384	6012349	20.0856	16.7333
chr9	16168754	16168823	16168788	29.2132	25.6274
chr9	16996985	16997055	16997015	71.692	67.2165
chr9	19575407	19575532	19575444	81.2615	76.5927
chr9	20509849	20509917	20509873	30.6462	27.0242
chr9	21761307	21761358	21761347	18.7642	15.4558
chr9	22135142	22135190	22135159	13.7009	10.6065
chr9	25148381	25148436	25148415	16.1425	12.9775
chr9	25587074	25587127	25587095	18.7642	15.4558
chr9	26782416	26782482	26782460	34.2802	30.5613
chr9	27222616	27222678	27222651	21.8493	18.45
chr9	29211860	29211919	29211881	24.1669	20.6939
chr9	31514474	31514530	31514508	20.0856	16.7333
chr9	32273313	32273377	32273356	17.4639	14.2045
chr9	35706854	35706923	35706891	58.0826	53.9011
chr9	37840520	37840580	37840540	18.7642	15.4558
chr9	41448383	41448431	41448415	13.7009	10.6065
chr9	42408927	42408976	42408956	13.9801	10.8847
chr9	45994810	45994862	45994837	13.7009	10.6065
chr9	46694478	46694549	46694517	56.4215	52.2696
chr9	47451144	47451207	47451184	26.9774	23.428
chr9	48510944	48511001	48510971	14.9311	11.7805
chr9	48816061	48816116	48816086	10.2668	7.37046
chr9	49475580	49475645	49475610	26.9774	23.428
chr9	50080484	50080550	50080523	50.483	46.4486
chr9	51350162	51350224	51350201	17.4639	14.2045
chr9	51747556	51747624	51747585	43.4951	39.591
chr9	53355089	53355149	53355120	16.1858	12.9775
chr9	53791635	53791683	53791660	13.3294	10.2878
chr9	55845787	55845838	55845810	16.1858	12.9775
chr9	55921858	55921911	55921889	21.8493	18.45
chr9	56223791	56223879	56223833	36.7486	32.9949
chr9	56895205	56895259	56895250	14.9311	11.7805
chr9	57511454	57511504	57511484	17.4639	14.2045
chr9	58772462	58772517	58772479	17.4639	14.2045
chr9	59845205	59845266	59845241	24.9702	21.4908
chr9	60718061	60718114	60718086	17.4639	14.2045
chr9	61288096	61288153	61288126	26.9774	23.428
chr9	62608562	62608688	62608607	52.4335	48.3656
chr9	64131159	64131226	64131201	32.7903	29.1063
chr9	65089747	65089812	65089773	21.427	18.0338
chr9	66125810	66125876	66125844	37.7319	33.9495
chr9	68020033	68020102	68020067	41.9284	38.0559
chr9	68046578	68046631	68046600	11.919	8.94312
chr9	68519324	68519372	68519339	13.7009	10.6065
chr9	68685031	68685088	68685057	23.7468	20.3056
chr9	68913933	68914007	68913969	84.0222	79.2796
chr9	69956859	69956913	69956882	18.7642	15.4558
chr9	70625817	70625885	70625851	31.3145	27.6652
chr9	70630484	70630539	70630518	6.93627	4.30816
chr9	70806168	70806244	70806203	66.5244	62.1546
chr9	72967616	72967664	72967648	16.1858	12.9775
chr9	73006054	73006102	73006068	11.3208	8.35416
chr9	73136675	73136728	73136697	17.4639	14.2045
chr9	73209683	73209748	73209725	37.301	33.5194
chr9	75347651	75347708	75347685	18.7642	15.4558
chr9	76925889	76925942	76925914	18.373	15.1052
chr9	77281473	77281521	77281487	12.497	9.46523
chr9	78079089	78079139	78079121	16.1858	12.9775
chr9	78231347	78231403	78231374	19.816	16.5002
chr9	79133196	79133256	79133230	16.1858	12.9775
chr9	88553216	88553319	88553264	136.485	130.697
chr9	88833290	88833341	88833318	16.1858	12.9775
chr9	89583911	89583962	89583936	18.7642	15.4558
chr9	89915996	89916070	89916033	61.4327	57.1757
chr9	90078660	90078724	90078691	24.1669	20.6939
chr9	91791684	91791753	91791713	31.3145	27.6652
chr9	91901114	91901191	91901153	85.8129	81.033
chr9	92101067	92101118	92101091	20.0856	16.7333
chr9	92265981	92266048	92266014	25.4673	21.9821
chr9	93131943	93131996	93131966	17.4639	14.2045
chr9	95671369	95671434	95671391	26.9774	23.428
chr9	97295890	97295938	97295918	13.7009	10.6065
chr9	101209530	101209583	101209549	18.7642	15.4558
chr9	102127899	102127947	102127930	13.7009	10.6065
chr9	102548058	102548123	102548089	14.9311	11.7805
chr9	102684392	102684456	102684420	27.3856	23.8347
chr9	102772279	102772351	102772318	63.1212	58.8181
chr9	103958905	103958964	103958936	25.9935	22.4784
chr9	104378961	104379019	104379000	13.9887	10.8884
chr9	105549085	105549137	105549108	20.0856	16.7333
chr9	106442441	106442494	106442457	17.3514	14.1337
chr9	106470901	106470952	106470937	21.427	18.0338
chr9	106619452	106619509	106619483	16.1858	12.9775
chr9	110264353	110264418	110264378	53.1281	49.0343
chr9	111061255	111061303	111061277	10.1743	7.27854
chr9	111127188	111127252	111127216	40.3736	36.5332
chr9	111626657	111626721	111626697	38.354	34.5706
chr9	114268219	114268285	114268254	64.8185	60.4801
chr9	114372155	114372218	114372189	34.2802	30.5613
chr9	115377976	115378036	115378002	25.5637	22.0503
chr9	115664062	115664136	115664105	61.4327	57.1757
chr9	116254969	116255023	116254998	32.7903	29.1063
chr9	117750351	117750410	117750371	22.7878	19.3531
chr9	119806446	119806508	119806476	35.784	32.0318
chr9	120672051	120672109	120672082	20.0856	16.7333
chr9	120752542	120752594	120752564	14.5223	11.4196
chr9	122082085	122082140	122082105	31.3145	27.6652
chr9	122500064	122500113	122500087	16.1858	12.9775
chr9	122648068	122648135	122648095	56.4215	52.2696
chr10	3295708	3295762	3295735	16.1858	12.9775
chr10	3557496	3557558	3557527	21.427	18.0338
chr10	4167870	4167939	4167908	48.2634	44.2647
chr10	4232895	4232960	4232934	29.6849	26.0969
chr10	4616494	4616564	4616527	56.4215	52.2696
chr10	4857021	4857074	4857056	14.9311	11.7805
chr10	5539202	5539253	5539220	18.7642	15.4558
chr10	6161101	6161162	6161131	21.427	18.0338
chr10	7283358	7283406	7283383	8.99227	6.24248
chr10	8111474	8111522	8111499	10.9185	8.01292
chr10	8959789	8959859	8959825	45.0734	41.1409
chr10	10496728	10496776	10496750	17.4639	14.2045
chr10	20093304	20093367	20093345	38.8311	35.0205
chr10	20401273	20401334	20401297	18.7642	15.4558
chr10	21588615	21588735	21588687	142.357	136.42
chr10	24819172	24819233	24819204	25.5637	22.0503
chr10	25736689	25736742	25736724	16.1858	12.9775
chr10	26382638	26382686	26382649	10.9185	8.01292
chr10	26671800	26671848	26671825	9.94238	7.11239
chr10	27155760	27155808	27155778	13.7009	10.6065
chr10	27597384	27597449	27597425	50.9514	46.9122
chr10	30279132	30279181	30279165	16.1858	12.9775
chr10	30851806	30851854	30851829	13.7009	10.6065
chr10	31785196	31785259	31785219	31.3145	27.6652
chr10	31924236	31924304	31924268	50.9514	46.9122
chr10	34629881	34629951	34629911	71.692	67.2165
chr10	37263689	37263825	37263775	102.229	97.0659
chr10	39961246	39961297	39961278	13.7009	10.6065
chr10	41749093	41749170	41749133	94.8683	89.8841
chr10	41811913	41811974	41811942	26.9774	23.428
chr10	41954928	41954990	41954952	20.0856	16.7333
chr10	42601385	42601446	42601418	26.9774	23.428
chr10	44125766	44125832	44125803	32.7903	29.1063
chr10	45613049	45613118	45613078	20.0856	16.7333
chr10	46516629	46516677	46516649	11.3208	8.35416
chr10	46677464	46677518	46677479	17.4639	14.2045
chr10	50155046	50155094	50155054	11.3208	8.35416
chr10	50264826	50264875	50264846	16.1858	12.9775
chr10	50587021	50587069	50587049	12.497	9.46523
chr10	56157263	56157327	56157298	41.9284	38.0559
chr10	59066251	59066317	59066281	38.8311	35.0205
chr10	60493830	60493880	60493845	18.7642	15.4558
chr10	61227629	61227687	61227655	27.1175	23.5672
chr10	61522386	61522436	61522403	18.7642	15.4558
chr10	62362002	62362067	62362038	16.6999	13.4887
chr10	62499819	62499872	62499838	15.0556	11.9005
chr10	63597807	63597858	63597832	18.7642	15.4558
chr10	64396871	64396919	64396896	13.7009	10.6065
chr10	64430377	64430426	64430406	14.9311	11.7805
chr10	70195194	70195268	70195230	63.1212	58.8181
chr10	70330120	70330190	70330153	24.2465	20.7701
chr10	75300949	75301011	75300989	24.1669	20.6939
chr10	77180712	77180778	77180749	26.9774	23.428
chr10	77615007	77615073	77615040	61.4327	57.1757
chr10	78007050	78007109	78007074	16.1425	12.9775
chr10	82454664	82454728	82454697	25.5637	22.0503
chr10	83370117	83370187	83370151	54.7699	50.648
chr10	83954484	83954619	83954585	37.301	33.5194
chr10	84503565	84503622	84503598	32.7903	29.1063
chr10	91695638	91695714	91695671	74.9726	70.4507
chr10	93948964	93949012	93948984	12.497	9.46523
chr10	96874417	96874472	96874438	18.7642	15.4558
chr10	98985311	98985364	98985340	17.4639	14.2045
chr10	99439032	99439080	99439058	13.7009	10.6065
chr10	102335937	102335997	102335974	31.3145	27.6652
chr10	103704076	103704142	103704108	26.9774	23.428
chr10	106147484	106147538	106147510	13.7009	10.6065
chr10	106327802	106327869	106327827	64.8185	60.4801
chr10	107410195	107410243	107410213	13.6071	10.5626
chr10	108012257	108012309	108012290	17.4639	14.2045
chr10	108347220	108347269	108347248	16.1858	12.9775
chr10	115312503	115312562	115312536	17.2486	14.0319
chr10	115764244	115764312	115764280	66.5244	62.1546
chr10	117177933	117178001	117177967	41.9284	38.0559
chr10	117719931	117719979	117719955	13.7009	10.6065
chr10	119221449	119221501	119221463	20.0856	16.7333
chr10	119523150	119523201	119523179	16.1858	12.9775
chr10	121149356	121149420	121149377	18.7642	15.4558
chr10	122846425	122846493	122846452	52.0902	48.0259
chr10	122951791	122951839	122951823	11.919	8.94312
chr10	123092510	123092595	123092550	63.9131	59.6072
chr10	128507583	128507652	128507610	58.0826	53.9011
chr10	128754961	128755019	128754994	16.1425	12.9775
chr10	128916207	128916269	128916250	26.7023	23.1821
chr10	129643226	129643280	129643249	13.7009	10.6065
chr11	4029364	4029412	4029388	11.3208	8.35416
chr11	4559844	4559895	4559860	14.9311	11.7805
chr11	4612891	4612939	4612912	16.1858	12.9775
chr11	4951888	4951955	4951919	67.9207	63.5404
chr11	5490675	5490732	5490707	22.7878	19.3531
chr11	6688588	6688641	6688618	22.7878	19.3531
chr11	6933499	6933547	6933521	12.497	9.46523
chr11	6944445	6944511	6944477	20.5636	17.2097
chr11	7312141	7312208	7312164	29.8534	26.237
chr11	14307521	14307582	14307555	21.427	18.0338
chr11	17454425	17454492	17454462	20.0856	16.7333
chr11	19236810	19236881	19236846	43.1878	39.3111
chr11	19325897	19325957	19325930	26.9774	23.428
chr11	20452227	20452294	20452259	48.2634	44.2647
chr11	21913695	21913745	21913714	9.11888	6.30003
chr11	24520860	24520917	24520888	20.0856	16.7333
chr11	25100079	25100226	25100179	156.219	148.261
chr11	26941528	26941594	26941553	22.7878	19.3531
chr11	27831443	27831491	27831461	15.765	12.6061
chr11	30888275	30888344	30888308	76.9313	72.3399
chr11	31057627	31057694	31057654	42.4893	38.6141
chr11	32128144	32128208	32128168	31.3145	27.6652
chr11	32295693	32295750	32295725	18.7642	15.4558
chr11	32475095	32475151	32475114	18.7642	15.4558
chr11	32498863	32498918	32498885	18.7642	15.4558
chr11	33588332	33588388	33588361	19.5151	16.2012
chr11	37815496	37815555	37815516	14.9311	11.7805
chr11	39512687	39512753	39512719	38.8311	35.0205
chr11	47067087	47067136	47067115	13.7009	10.6065
chr11	47341580	47341645	47341607	32.7903	29.1063
chr11	49435406	49435476	49435443	39.746	35.9308
chr11	50217412	50217475	50217436	32.7903	29.1063
chr11	50486087	50486153	50486114	27.9511	24.3966
chr11	50508959	50509030	50508999	53.1281	49.0343
chr11	50945311	50945375	50945335	17.4639	14.2045
chr11	53721942	53722010	53721984	45.0734	41.1409
chr11	54399171	54399229	54399204	25.5637	22.0503
chr11	54762522	54762571	54762544	13.7009	10.6065
chr11	54769108	54769173	54769132	21.427	18.0338
chr11	56596387	56596435	56596413	16.1858	12.9775
chr11	57507720	57507790	57507752	22.7878	19.3531
chr11	58767253	58767314	58767290	26.9774	23.428
chr11	60341621	60341681	60341650	24.1669	20.6939
chr11	61092355	61092408	61092394	18.7642	15.4558
chr11	61310210	61310272	61310235	25.5637	22.0503
chr11	62871324	62871393	62871365	13.7009	10.6065
chr11	65017899	65017947	65017923	12.9429	9.90353
chr11	68515869	68515933	68515905	24.2465	20.7701
chr11	68786508	68786560	68786524	12.9429	9.90353
chr11	69784368	69784437	69784411	29.8534	26.237
chr11	70543590	70543645	70543616	16.1858	12.9775
chr11	70824977	70825040	70825005	24.2465	20.7701
chr11	72568707	72568777	72568736	64.8185	60.4801
chr11	72630618	72630680	72630651	58.0826	53.9011
chr11	74360946	74361001	74360970	16.3945	13.1852
chr11	74517421	74517481	74517462	25.4673	21.9821
chr11	75527352	75527407	75527374	21.427	18.0338
chr11	75802311	75802367	75802333	20.0856	16.7333
chr11	76051478	76051528	76051501	14.9311	11.7805
chr11	77066780	77066840	77066807	11.919	8.94312
chr11	77297058	77297124	77297084	20.674	17.3163
chr11	77624070	77624122	77624088	16.1858	12.9775
chr11	78198036	78198109	78198068	75.1772	70.63
chr11	78749467	78749515	78749497	11.3208	8.35416
chr11	78967177	78967227	78967207	13.9887	10.8884
chr11	79404344	79404412	79404384	55.4092	51.2833
chr11	79496584	79496647	79496614	32.7903	29.1063
chr11	79894447	79894506	79894467	16.1858	12.9775
chr11	79952023	79952089	79952053	40.3736	36.5332
chr11	80363352	80363423	80363393	40.2014	36.3839
chr11	81912018	81912078	81912051	24.1669	20.6939
chr11	82777440	82777492	82777470	18.7642	15.4558
chr11	82822644	82822692	82822657	12.497	9.46523
chr11	84326798	84326846	84326830	13.7009	10.6065
chr11	84489232	84489290	84489258	34.2802	30.5613
chr11	84778158	84778219	84778181	22.7878	19.3531
chr11	84826481	84826544	84826507	31.3145	27.6652
chr11	85321138	85321195	85321158	26.9774	23.428
chr11	85868368	85868425	85868396	9.96787	7.13671
chr11	87868902	87868957	87868925	14.9311	11.7805
chr11	88551023	88551074	88551033	22.7878	19.3531
chr11	88800795	88800843	88800836	12.497	9.46523
chr11	89520514	89520565	89520542	11.9021	8.93159
chr11	89863759	89863827	89863789	45.0734	41.1409
chr11	90486798	90486856	90486825	25.5637	22.0503
chr11	93039654	93039702	93039679	13.7009	10.6065
chr11	94569422	94569470	94569448	16.1858	12.9775
chr11	95792886	95792954	95792917	46.6629	42.7024
chr11	96137782	96137834	96137812	17.4639	14.2045
chr11	97932425	97932507	97932468	117.237	111.751
chr11	98074473	98074521	98074496	11.3208	8.35416
chr11	99150438	99150499	99150465	26.9774	23.428
chr11	100442413	100442472	100442448	22.7878	19.3531
chr11	100911738	100911788	100911774	14.9311	11.7805
chr11	101369307	101369370	101369336	34.2802	30.5613
chr11	102161260	102161321	102161285	40.3736	36.5332
chr11	102270538	102270598	102270562	19.5184	16.2036
chr11	102377084	102377134	102377108	17.4639	14.2045
chr11	103419635	103419699	103419656	32.7903	29.1063
chr11	104447943	104447991	104447952	12.497	9.46523
chr11	104521522	104521580	104521534	10.9185	8.01292
chr11	104528274	104528334	104528301	20.0856	16.7333
chr11	104534780	104534848	104534816	12.497	9.46523
chr11	104550430	104550527	104550492	14.9311	11.7805
chr11	105794776	105794846	105794807	62.8219	58.5567
chr11	106127769	106127833	106127797	31.3145	27.6652
chr11	106974382	106974431	106974407	15.4889	12.3315
chr11	107048059	107048124	107048087	29.8534	26.237
chr11	107152809	107152879	107152850	27.9511	24.3966
chr11	110206160	110206217	110206187	17.4639	14.2045
chr11	111463943	111464005	111463977	22.7878	19.3531
chr11	112055171	112055245	112055183	6.93627	4.30816
chr11	113636790	113636861	113636821	63.1212	58.8181
chr11	114593921	114593969	114593946	12.497	9.46523
chr11	115884984	115885055	115885017	51.4962	47.4338
chr11	117376212	117376263	117376235	18.7642	15.4558
chr11	117843141	117843217	117843181	89.415	84.5469
chr11	118233441	118233506	118233477	34.387	30.6649
chr11	119973260	119973329	119973296	48.2634	44.2647
chr11	120449425	120449475	120449451	12.9429	9.90353
chr11	121356970	121357025	121356998	14.9311	11.7805
chr11	121454964	121455025	121454999	18.5908	15.3217
chr12	3734046	3734112	3734079	48.2634	44.2647
chr12	3884720	3884782	3884751	21.427	18.0338
chr12	4417711	4417789	4417750	98.5361	93.4575
chr12	4417885	4417949	4417908	17.2486	14.0319
chr12	4425333	4425403	4425371	64.8185	60.4801
chr12	4500404	4500472	4500431	45.0734	41.1409
chr12	4512493	4512542	4512521	14.9311	11.7805
chr12	4913609	4913675	4913644	49.8746	45.8439
chr12	5756400	5756467	5756430	45.0734	41.1409
chr12	7583348	7583396	7583372	11.3208	8.35416
chr12	8261960	8262025	8261995	25.4139	21.9322
chr12	8777439	8777504	8777480	13.9887	10.8884
chr12	9237089	9237137	9237107	8.99227	6.24248
chr12	10389543	10389591	10389575	13.7009	10.6065
chr12	13210838	13210887	13210867	12.497	9.46523
chr12	13457437	13457485	13457452	12.497	9.46523
chr12	17239441	17239513	17239478	78.6931	74.0556
chr12	18265581	18265630	18265601	15.2179	12.0623
chr12	21478368	21478438	21478402	78.6931	74.0556
chr12	24530273	24530341	24530302	41.9284	38.0559
chr12	26831850	26831906	26831868	18.7642	15.4558
chr12	27124226	27124275	27124258	14.9311	11.7805
chr12	27810014	27810083	27810052	66.5244	62.1546
chr12	28726224	28726287	28726258	17.4639	14.2045
chr12	28928319	28928382	28928354	29.6849	26.0969
chr12	30667325	30667376	30667349	14.5223	11.4196
chr12	31352601	31352668	31352634	48.0201	44.054
chr12	31736716	31736782	31736742	62.8219	58.5567
chr12	34267352	34267410	34267376	18.7642	15.4558
chr12	36136114	36136182	36136143	73.4307	68.9141
chr12	36892156	36892214	36892181	18.373	15.1052
chr12	37486669	37486728	37486688	26.9774	23.428
chr12	38170936	38170984	38170966	13.7009	10.6065
chr12	38727280	38727335	38727307	20.0856	16.7333
chr12	42228424	42228484	42228446	29.8534	26.237
chr12	42535631	42535684	42535667	24.1669	20.6939
chr12	49365412	49365479	49365454	19.5151	16.2012
chr12	50633185	50633251	50633215	26.9774	23.428
chr12	51445884	51445936	51445914	14.9311	11.7805
chr12	57127751	57127800	57127779	18.7642	15.4558
chr12	58183861	58183914	58183887	18.7642	15.4558
chr12	60235967	60236016	60235988	13.7009	10.6065
chr12	65838253	65838315	65838282	21.427	18.0338
chr12	67693388	67693467	67693430	113.451	108.036
chr12	69159508	69159603	69159566	113.451	108.036
chr12	69361167	69361487	69361208	95.7689	90.7796
chr12	69597958	69598010	69597983	12.6423	9.60933
chr12	71285637	71285694	71285669	31.3145	27.6652
chr12	71424889	71424952	71424914	37.301	33.5194
chr12	74682333	74682401	74682360	43.4951	39.591
chr12	75686252	75686303	75686262	13.7009	10.6065
chr12	75753154	75753217	75753185	34.0931	30.4019
chr12	75815812	75815870	75815843	25.5637	22.0503
chr12	76390677	76390731	76390699	14.9311	11.7805
chr12	76771072	76771135	76771091	14.9311	11.7805
chr12	77209907	77209955	77209940	15.0556	11.9005
chr12	77261556	77261631	77261594	100.379	95.2601
chr12	77262013	77262065	77262035	18.7642	15.4558
chr12	79375021	79375072	79375049	18.7642	15.4558
chr12	80587909	80587990	80587954	63.1212	58.8181
chr12	80689436	80689507	80689469	73.4307	68.9141
chr12	85751713	85751779	85751748	45.0734	41.1409
chr12	85787844	85787892	85787867	12.9429	9.90353
chr12	86853822	86853877	86853859	17.4639	14.2045
chr12	87186882	87186957	87186917	63.1212	58.8181
chr12	89204342	89204406	89204369	33.0754	29.3867
chr12	94532162	94532225	94532188	26.9774	23.428
chr12	96375442	96375493	96375473	18.7642	15.4558
chr12	99478340	99478398	99478366	25.4673	21.9821
chr12	100962458	100962507	100962469	11.919	8.94312
chr12	101669993	101670052	101670029	29.8534	26.237
chr12	106062966	106063029	106063006	17.4639	14.2045
chr12	107614800	107614864	107614828	25.5637	22.0503
chr12	109251009	109251062	109251041	20.0856	16.7333
chr12	109347586	109347639	109347614	13.7009	10.6065
chr12	110202404	110202455	110202433	17.2486	14.0319
chr12	111139952	111140016	111139980	46.6629	42.7024
chr12	111301495	111301564	111301529	54.7699	50.648
chr12	111865423	111865476	111865450	12.497	9.46523
chr12	116419126	116419193	116419162	26.9774	23.428
chr13	4781486	4781536	4781509	17.4639	14.2045
chr13	6874960	6875008	6874991	13.7009	10.6065
chr13	7369826	7369875	7369853	14.9311	11.7805
chr13	10546546	10546609	10546576	31.3145	27.6652
chr13	13480943	13480991	13480956	12.9429	9.90353
chr13	13593158	13593221	13593185	28.4076	24.826
chr13	14065939	14065987	14065958	13.7009	10.6065
chr13	15919911	15919981	15919950	34.387	30.6649
chr13	17433805	17433870	17433840	37.301	33.5194
chr13	19996173	19996221	19996196	11.919	8.94312
chr13	21431909	21431977	21431946	41.9284	38.0559
chr13	22042312	22042365	22042338	12.6423	9.60933
chr13	23682951	23683010	23682991	17.4639	14.2045
chr13	25692341	25692389	25692373	12.1501	9.1727
chr13	27206069	27206149	27206110	96.699	91.6743
chr13	28135949	28136027	28135986	76.9313	72.3399
chr13	28951105	28951177	28951165	8.06975	5.33509
chr13	29891073	29891128	29891104	17.4639	14.2045
chr13	32854912	32854961	32854939	15.0556	11.9005
chr13	34378572	34378633	34378609	28.4076	24.826
chr13	36015200	36015256	36015229	18.7642	15.4558
chr13	37506616	37506694	37506656	107.814	102.506
chr13	37910777	37910825	37910800	13.7009	10.6065
chr13	38101643	38101712	38101672	31.3145	27.6652
chr13	38761487	38761535	38761525	11.3208	8.35416
chr13	39423861	39423936	39423898	96.699	91.6743
chr13	39973816	39973865	39973842	17.4639	14.2045
chr13	40989757	40989829	40989796	67.2614	62.8856
chr13	41031620	41031677	41031647	25.5637	22.0503
chr13	41085754	41085812	41085787	14.9311	11.7805
chr13	42243301	42243361	42243334	20.9076	17.5486
chr13	42301400	42301448	42301430	11.3208	8.35416
chr13	42810473	42810543	42810507	54.7699	50.648
chr13	43227761	43227810	43227786	9.11888	6.30003
chr13	45134550	45134598	45134576	12.9429	9.90353
chr13	45603788	45603837	45603807	17.4639	14.2045
chr13	46583127	46583187	46583151	18.7642	15.4558
chr13	46905942	46906003	46905968	18.7642	15.4558
chr13	46915182	46915237	46915221	16.1858	12.9775
chr13	47210871	47210937	47210904	22.7878	19.3531
chr13	48987410	48987459	48987444	14.9311	11.7805
chr13	50025068	50025118	50025107	15.0556	11.9005
chr13	53905921	53905988	53905948	34.0997	30.4076
chr13	54276385	54276453	54276417	58.0826	53.9011
chr13	54483962	54484025	54483995	22.7878	19.3531
chr13	54911472	54911536	54911498	24.1669	20.6939
chr13	55586330	55586393	55586359	18.7642	15.4558
chr13	55722653	55722702	55722682	14.9311	11.7805
chr13	56890334	56890382	56890338	9.05968	6.24248
chr13	57920744	57920794	57920771	17.4639	14.2045
chr13	58768418	58768495	58768456	104.085	98.8651
chr13	61226661	61226712	61226693	16.1858	12.9775
chr13	61476552	61476621	61476593	71.692	67.2165
chr13	61920326	61920391	61920358	35.784	32.0318
chr13	62446648	62446710	62446691	7.97935	5.2525
chr13	62807759	62807811	62807779	17.4639	14.2045
chr13	64445317	64445370	64445341	16.1858	12.9775
chr13	64803398	64803446	64803432	13.6071	10.5626
chr13	64812891	64812956	64812920	22.7878	19.3531
chr13	67107853	67107903	67107862	21.427	18.0338
chr13	67840185	67840241	67840213	18.7642	15.4558
chr13	72912365	72912430	72912388	38.8311	35.0205
chr13	74103922	74103979	74103942	21.4809	18.0872
chr13	74468114	74468173	74468135	31.5602	27.9097
chr13	77144752	77144801	77144781	14.9311	11.7805
chr13	78726272	78726337	78726302	38.8311	35.0205
chr13	85296257	85296310	85296288	13.5732	10.53
chr13	87805782	87805830	87805795	13.7009	10.6065
chr13	89570605	89570671	89570647	75.5475	70.9992
chr13	90489480	90489534	90489519	23.0403	19.6013
chr13	91626042	91626091	91626052	13.7009	10.6065
chr13	94750293	94750342	94750307	18.2941	15.0307
chr13	99232924	99232986	99232956	24.1669	20.6939
chr13	99787677	99787728	99787702	14.4523	11.3508
chr13	100139004	100139058	100139033	29.8534	26.237
chr13	101054547	101054611	101054567	17.4639	14.2045
chr13	101230534	101230589	101230565	13.5732	10.53
chr13	101743315	101743375	101743351	18.7642	15.4558
chr13	102349995	102350060	102350028	22.7878	19.3531
chr13	103297152	103297224	103297188	63.6076	59.3021
chr13	108108548	108108600	108108577	17.2486	14.0319
chr13	108402951	108403000	108402986	13.7009	10.6065
chr13	108637144	108637192	108637174	13.9887	10.8884
chr13	110744359	110744425	110744372	7.7692	5.12369
chr13	111878005	111878065	111878032	15.0556	11.9005
chr13	112723461	112723512	112723480	21.427	18.0338
chr13	112767244	112767293	112767270	14.9311	11.7805
chr13	113450000	113450065	113450026	29.8534	26.237
chr13	118586574	118586623	118586610	16.1858	12.9775
chr14	8900147	8900196	8900174	13.7009	10.6065
chr14	10387413	10387478	10387438	38.8311	35.0205
chr14	12338053	12338105	12338079	6.31507	3.78228
chr14	12380274	12380340	12380303	51.4962	47.4338
chr14	20323476	20323544	20323510	21.427	18.0338
chr14	20767019	20767182	20767144	66.5244	62.1546
chr14	21613560	21613622	21613590	19.5151	16.2012
chr14	23884427	23884492	23884458	24.1669	20.6939
chr14	27298677	27298736	27298704	22.7878	19.3531
chr14	27685602	27685660	27685628	17.4639	14.2045
chr14	29597135	29597184	29597153	14.9311	11.7805
chr14	30202965	30203022	30202985	17.0185	13.8061
chr14	30439777	30439835	30439805	12.7411	9.70764
chr14	30502520	30502589	30502548	61.4327	57.1757
chr14	30970091	30970140	30970119	17.4639	14.2045
chr14	31453317	31453383	31453358	28.4076	24.826
chr14	31926941	31927011	31926974	49.6251	45.6187
chr14	32854197	32854274	32854235	69.9613	65.5229
chr14	33425132	33425182	33425151	18.2941	15.0307
chr14	34266681	34266735	34266708	17.4639	14.2045
chr14	34333866	34333928	34333896	32.7903	29.1063
chr14	40684834	40684932	40684891	107.358	102.088
chr14	45936831	45936889	45936874	17.4723	14.2118
chr14	46134820	46134882	46134845	37.301	33.5194
chr14	47145339	47145409	47145370	39.746	35.9308
chr14	47280521	47280580	47280542	16.1858	12.9775
chr14	47534949	47535013	47534982	32.7903	29.1063
chr14	47600193	47600243	47600226	18.7642	15.4558
chr14	49022614	49022662	49022641	13.7009	10.6065
chr14	50290286	50290339	50290309	18.7642	15.4558
chr14	52303909	52303977	52303940	41.9284	38.0559
chr14	55148116	55148177	55148136	20.0856	16.7333
chr14	55502558	55502627	55502589	51.4962	47.4338
chr14	56613863	56613925	56613887	41.9284	38.0559
chr14	57173176	57173226	57173199	15.0556	11.9005
chr14	57720075	57720145	57720110	53.1281	49.0343
chr14	58461682	58461738	58461702	17.4639	14.2045
chr14	59614302	59614378	59614337	96.699	91.6743
chr14	61827607	61827675	61827644	34.0997	30.4076
chr14	62986363	62986426	62986388	13.7009	10.6065
chr14	63123659	63123709	63123677	17.4639	14.2045
chr14	65246750	65246803	65246773	17.4639	14.2045
chr14	69778931	69778982	69778943	17.9578	14.6963
chr14	69843171	69843237	69843198	43.4951	39.591
chr14	70653698	70653768	70653733	49.8746	45.8439
chr14	71320022	71320088	71320063	28.4076	24.826
chr14	71604480	71604543	71604525	25.5637	22.0503
chr14	72354144	72354198	72354171	25.5637	22.0503
chr14	72463567	72463615	72463585	10.9185	8.01292
chr14	74822389	74822446	74822420	20.0856	16.7333
chr14	77392341	77392398	77392374	25.0849	21.6048
chr14	80446033	80446083	80446051	17.4639	14.2045
chr14	83463991	83464059	83464024	34.2802	30.5613
chr14	84705765	84705818	84705794	16.1858	12.9775
chr14	86389525	86389597	86389564	41.9284	38.0559
chr14	88763897	88763947	88763912	16.1858	12.9775
chr14	88812913	88812979	88812938	24.1669	20.6939
chr14	91461470	91461536	91461505	26.9774	23.428
chr14	96212851	96212914	96212874	22.7878	19.3531
chr14	99521300	99521350	99521327	18.7642	15.4558
chr14	100347013	100347076	100347051	29.8534	26.237
chr14	102329662	102329738	102329697	82.2386	77.5385
chr14	104336945	104337031	104336989	107.365	102.091
chr14	105658018	105658066	105658044	17.4639	14.2045
chr14	105713691	105713739	105713723	9.94238	7.11239
chr14	107075318	107075391	107075361	59.7531	55.5352
chr14	107519416	107519465	107519456	13.6071	10.5626
chr14	110438040	110438097	110438059	22.7878	19.3531
chr14	111041444	111041492	111041475	11.3208	8.35416
chr14	112859114	112859163	112859146	17.2486	14.0319
chr14	118789973	118790032	118790002	24.1669	20.6939
chr14	120971002	120971050	120971010	13.7009	10.6065
chr14	122061966	122062014	122061994	12.497	9.46523
chr14	123181845	123181900	123181866	17.4639	14.2045
chr14	123270946	123271015	123270974	45.0734	41.1409
chr15	3594398	3594447	3594418	16.1858	12.9775
chr15	4024320	4024380	4024344	26.3593	22.8431
chr15	5114609	5114660	5114619	13.6071	10.5626
chr15	6558831	6558879	6558856	13.7009	10.6065
chr15	8880031	8880082	8880056	18.7642	15.4558
chr15	9222486	9222560	9222523	10.1743	7.27854
chr15	9222613	9222788	9222659	14.9311	11.7805
chr15	10881871	10881919	10881887	13.7009	10.6065
chr15	11767944	11767996	11767961	17.4639	14.2045
chr15	12847452	12847506	12847470	17.3514	14.1337
chr15	24178777	24178847	24178808	51.4962	47.4338
chr15	26487174	26487222	26487195	12.5651	9.53302
chr15	27369809	27369881	27369850	74.9726	70.4507
chr15	27377702	27377760	27377728	22.6504	19.2482
chr15	28760410	28760459	28760433	12.9429	9.90353
chr15	32640187	32640235	32640211	13.7009	10.6065
chr15	35277426	35277492	35277453	32.7903	29.1063
chr15	36238527	36238575	36238551	13.7009	10.6065
chr15	37721577	37721644	37721607	26.7023	23.1821
chr15	38570219	38570294	38570256	89.415	84.5469
chr15	42298029	42298082	42298059	21.427	18.0338
chr15	42640241	42640289	42640265	8.06975	5.33509
chr15	44192937	44192992	44192966	16.1858	12.9775
chr15	44779782	44779831	44779813	16.1858	12.9775
chr15	51868845	51868913	51868874	56.4215	52.2696
chr15	53055086	53055158	53055117	64.8185	60.4801
chr15	55220171	55220222	55220185	18.7642	15.4558
chr15	59575477	59575539	59575510	40.3736	36.5332
chr15	59956093	59956156	59956117	29.8534	26.237
chr15	61366146	61366194	61366167	12.497	9.46523
chr15	62193486	62193551	62193521	18.1289	14.867
chr15	62902116	62902167	62902141	12.497	9.46523
chr15	63325098	63325160	63325122	12.9429	9.90353
chr15	63417006	63417057	63417030	14.9311	11.7805
chr15	64191873	64191923	64191898	13.7009	10.6065
chr15	66480323	66480372	66480351	16.1858	12.9775
chr15	67754605	67754653	67754623	8.06975	5.33509
chr15	68470583	68470652	68470611	56.4215	52.2696
chr15	70259662	70259720	70259687	29.8534	26.237
chr15	73575724	73575782	73575748	21.427	18.0338
chr15	73616647	73616702	73616672	14.9311	11.7805
chr15	75603876	75603943	75603910	66.8427	62.4719
chr15	75832160	75832213	75832181	17.4639	14.2045
chr15	77121281	77121331	77121305	13.7009	10.6065
chr15	77283677	77283736	77283714	17.4639	14.2045
chr15	77575717	77575775	77575742	25.5637	22.0503
chr15	78088799	78088865	78088830	43.4951	39.591
chr15	78136803	78136867	78136834	38.8311	35.0205
chr15	79437377	79437442	79437405	28.4076	24.826
chr15	80517485	80517546	80517511	21.2959	17.9355
chr15	81397073	81397125	81397094	10.9185	8.01292
chr15	82218685	82218756	82218719	66.5244	62.1546
chr15	83493922	83493986	83493950	43.4951	39.591
chr15	83894720	83894775	83894747	17.4639	14.2045
chr15	84261345	84261418	84261383	41.9284	38.0559
chr15	86105131	86105191	86105164	16.1858	12.9775
chr15	87214957	87215010	87214991	20.0856	16.7333
chr15	88044592	88044644	88044618	14.9311	11.7805
chr15	88679869	88679921	88679889	22.7878	19.3531
chr15	89907275	89907333	89907307	28.4076	24.826
chr15	91767820	91767868	91767849	9.94238	7.11239
chr15	93827100	93827179	93827138	61.2208	56.9943
chr15	97088749	97088811	97088772	23.0403	19.6013
chr15	97587422	97587479	97587447	31.3145	27.6652
chr15	98494073	98494132	98494104	18.7642	15.4558
chr15	98951636	98951695	98951657	10.9185	8.01292
chr15	99083685	99083745	99083715	34.2802	30.5613
chr16	4488740	4488796	4488767	19.9606	16.6435
chr16	5240753	5240808	5240777	18.7642	15.4558
chr16	5258881	5258943	5258909	13.7009	10.6065
chr16	5515423	5515495	5515467	66.5244	62.1546
chr16	6959762	6959828	6959803	25.5637	22.0503
chr16	8174930	8175005	8174967	80.4622	75.798
chr16	8423099	8423166	8423130	29.8534	26.237
chr16	8579115	8579163	8579130	15.765	12.6061
chr16	9751809	9751875	9751851	46.6629	42.7024
chr16	11143934	11143999	11143991	5.98892	3.46651
chr16	11144062	11144151	11144095	6.87886	4.30816
chr16	11144206	11144281	11144249	14.4812	11.3795
chr16	13984573	13984635	13984603	21.427	18.0338
chr16	14787097	14787149	14787120	17.4639	14.2045
chr16	15642800	15642871	15642840	84.0222	79.2796
chr16	16977920	16977986	16977943	28.4076	24.826
chr16	17077533	17077594	17077557	35.784	32.0318
chr16	17876241	17876292	17876264	17.4639	14.2045
chr16	20809377	20809433	20809407	21.8493	18.45
chr16	21362577	21362634	21362603	22.7878	19.3531
chr16	22578777	22578845	22578801	43.4951	39.591
chr16	26674638	26674689	26674658	20.0856	16.7333
chr16	27053879	27053944	27053917	26.9774	23.428
chr16	28560371	28560442	28560405	39.746	35.9308
chr16	30461307	30461372	30461339	34.2802	30.5613
chr16	31140489	31140549	31140524	35.9437	32.1908
chr16	33014297	33014355	33014329	21.427	18.0338
chr16	33115858	33115929	33115897	82.2386	77.5385
chr16	34864185	34864237	34864220	13.7009	10.6065
chr16	35456861	35456933	35456894	76.9313	72.3399
chr16	36064739	36064787	36064762	16.1858	12.9775
chr16	37046201	37046270	37046231	61.4327	57.1757
chr16	37141856	37141913	37141880	22.7878	19.3531
chr16	37735108	37735175	37735133	68.2387	63.8311
chr16	38462121	38462185	38462153	16.1858	12.9775
chr16	40609965	40610027	40609996	16.1858	12.9775
chr16	41568261	41568327	41568292	25.5637	22.0503
chr16	41901442	41901504	41901463	17.4639	14.2045
chr16	43811368	43811434	43811406	25.5637	22.0503
chr16	44973416	44973464	44973445	13.7009	10.6065
chr16	45749906	45749961	45749933	17.4639	14.2045
chr16	46564574	46564622	46564603	18.7642	15.4558
chr16	50414602	50414683	50414640	52.3968	48.329
chr16	50514773	50514823	50514810	16.1858	12.9775
chr16	50780952	50781009	50780980	22.7878	19.3531
chr16	53708713	53708761	53708732	11.3208	8.35416
chr16	54149791	54149851	54149818	24.1669	20.6939
chr16	57241919	57242025	57241970	134.537	128.81
chr16	57391496	57391561	57391519	13.6568	10.6065
chr16	57470122	57470187	57470154	31.3145	27.6652
chr16	64236357	64236421	64236382	25.4139	21.9322
chr16	65893658	65893715	65893684	31.3145	27.6652
chr16	66212111	66212180	66212145	63.1212	58.8181
chr16	70992295	70992368	70992333	57.0818	52.926
chr16	72804365	72804433	72804398	51.4962	47.4338
chr16	73128100	73128168	73128129	43.4951	39.591
chr16	73607636	73607684	73607660	13.7009	10.6065
chr16	74931204	74931254	74931234	14.9311	11.7805
chr16	76803592	76803654	76803623	28.4076	24.826
chr16	78061962	78062032	78061994	52.3935	48.3261
chr16	84615612	84615661	84615639	13.7009	10.6065
chr16	87427169	87427238	87427204	46.6629	42.7024
chr16	90034886	90034951	90034925	22.7878	19.3531
chr16	90065676	90065748	90065708	54.7699	50.648
chr16	91082340	91082391	91082354	16.1858	12.9775
chr16	95111643	95111694	95111670	12.9429	9.90353
chr16	96105738	96105797	96105767	29.8534	26.237
chr16	96155230	96155299	96155267	37.0446	33.2863
chr16	96938181	96938247	96938206	53.1281	49.0343
chr17	3140584	3140643	3140604	31.3145	27.6652
chr17	4626143	4626608	4626512	152.236	144.88
chr17	5580136	5580207	5580171	48.2634	44.2647
chr17	6973678	6973738	6973708	23.0403	19.6013
chr17	8947305	8947368	8947329	22.7878	19.3531
chr17	12231430	12231492	12231456	23.0403	19.6013
chr17	15111193	15111243	15111218	14.9311	11.7805
chr17	19572032	19572097	19572067	39.746	35.9308
chr17	21791503	21791552	21791528	14.9311	11.7805
chr17	24318856	24318924	24318898	64.8185	60.4801
chr17	26287736	26287787	26287747	9.11888	6.30003
chr17	28289592	28289646	28289621	12.497	9.46523
chr17	28474524	28474579	28474544	14.9311	11.7805
chr17	30757331	30757380	30757371	14.9311	11.7805
chr17	30852354	30852418	30852385	16.4655	13.2562
chr17	32422903	32422963	32422927	21.427	18.0338
chr17	33880915	33880982	33880949	56.4215	52.2696
chr17	34933816	34933881	34933848	40.3736	36.5332
chr17	34957543	34957595	34957569	14.9311	11.7805
chr17	35775787	35775838	35775803	14.9311	11.7805
chr17	36231385	36231602	36231561	22.945	19.5101
chr17	36884966	36885014	36884988	13.7009	10.6065
chr17	39078793	39078856	39078817	31.3145	27.6652
chr17	41067134	41067198	41067176	18.7642	15.4558
chr17	45562572	45562639	45562603	28.4076	24.826
chr17	46836243	46836310	46836279	24.1669	20.6939
chr17	47357386	47357441	47357423	15.0556	11.9005
chr17	49267969	49268030	49268010	21.427	18.0338
chr17	49787170	49787218	49787198	17.4639	14.2045
chr17	50264262	50264326	50264298	24.1669	20.6939
chr17	50475133	50475195	50475157	24.6927	21.215
chr17	50997590	50997646	50997622	17.2486	14.0319
chr17	51369203	51369269	51369247	22.7878	19.3531
chr17	53688376	53688444	53688404	61.4327	57.1757
chr17	56200045	56200095	56200080	13.7009	10.6065
chr17	58568925	58568975	58568955	16.1858	12.9775
chr17	58916470	58916523	58916481	17.4639	14.2045
chr17	58990351	58990414	58990378	28.4076	24.826
chr17	63377232	63377292	63377258	22.7878	19.3531
chr17	63655083	63655141	63655109	18.7642	15.4558
chr17	63755225	63755290	63755261	34.2802	30.5613
chr17	64550365	64550414	64550376	14.9311	11.7805
chr17	65819944	65819994	65819971	18.6455	15.3751
chr17	65834688	65834739	65834722	18.7642	15.4558
chr17	66648469	66648517	66648484	7.96377	5.2525
chr17	69645891	69645948	69645923	18.7642	15.4558
chr17	71459010	71459067	71459035	31.3145	27.6652
chr17	72666943	72667006	72666975	26.9774	23.428
chr17	73284141	73284190	73284160	12.497	9.46523
chr17	73335791	73335856	73335826	25.5637	22.0503
chr17	73773742	73773793	73773763	13.9887	10.8884
chr17	74386794	74386845	74386825	16.1858	12.9775
chr17	75847579	75847627	75847619	13.7009	10.6065
chr17	75905732	75905791	75905758	20.9076	17.5486
chr17	76886058	76886106	76886065	13.7009	10.6065
chr17	78057057	78057109	78057081	17.4639	14.2045
chr17	78390264	78390314	78390277	16.1858	12.9775
chr17	78538377	78538444	78538418	34.0931	30.4019
chr17	80771467	80771532	80771492	37.301	33.5194
chr17	84072249	84072310	84072279	22.7878	19.3531
chr17	84236309	84236357	84236341	18.7642	15.4558
chr17	85058013	85058071	85058045	18.7642	15.4558
chr17	87377934	87378001	87377963	31.3145	27.6652
chr17	89627242	89627306	89627266	26.9774	23.428
chr17	93696142	93696204	93696172	29.8534	26.237
chr18	3289951	3290010	3289978	34.2802	30.5613
chr18	4368712	4368777	4368742	22.7878	19.3531
chr18	8262682	8262736	8262715	21.427	18.0338
chr18	8399657	8399722	8399687	27.9511	24.3966
chr18	9130917	9130967	9130935	12.9429	9.90353
chr18	9324541	9324609	9324574	38.8311	35.0205
chr18	10364004	10364069	10364033	14.9311	11.7805
chr18	10680910	10680982	10680939	53.1281	49.0343
chr18	11092195	11092255	11092221	22.7878	19.3531
chr18	11101168	11101223	11101209	13.7009	10.6065
chr18	12341046	12341100	12341068	16.4725	13.2618
chr18	12435049	12435098	12435058	12.9429	9.90353
chr18	21427713	21427761	21427743	11.3208	8.35416
chr18	24133879	24133927	24133895	14.9311	11.7805
chr18	25414707	25414779	25414742	84.0222	79.2796
chr18	30938997	30939057	30939026	48.2634	44.2647
chr18	31186709	31186767	31186739	15.0556	11.9005
chr18	31872260	31872311	31872281	12.1046	9.12835
chr18	33936292	33936358	33936320	34.2802	30.5613
chr18	34342119	34342169	34342140	14.9311	11.7805
chr18	35371777	35371825	35371810	12.497	9.46523
chr18	35745450	35745522	35745483	40.3736	36.5332
chr18	38420706	38420754	38420724	11.7306	8.76151
chr18	38789513	38789582	38789546	68.2387	63.8311
chr18	43588322	43588371	43588330	16.1858	12.9775
chr18	45056045	45056117	45056085	84.0222	79.2796
chr18	45317892	45317946	45317920	20.674	17.3163
chr18	46535100	46535152	46535127	18.7642	15.4558
chr18	48193659	48193720	48193681	16.1858	12.9775
chr18	49653670	49653737	49653700	53.1281	49.0343
chr18	50063791	50063849	50063815	22.7878	19.3531
chr18	50107555	50107668	50107664	9.05968	6.24248
chr18	52713396	52713445	52713414	12.9429	9.90353
chr18	53883190	53883238	53883230	13.7009	10.6065
chr18	54699075	54699123	54699102	13.7009	10.6065
chr18	55622848	55622922	55622888	64.8185	60.4801
chr18	56549125	56549200	56549156	93.0439	88.1014
chr18	60584717	60584774	60584743	22.7878	19.3531
chr18	61754210	61754273	61754241	28.4076	24.826
chr18	63630080	63630141	63630106	26.3593	22.8431
chr18	64630823	64630871	64630852	12.497	9.46523
chr18	65427458	65427534	65427498	103.642	98.4654
chr18	65427743	65427813	65427772	70.3251	65.8846
chr18	67747554	67747617	67747583	20.0856	16.7333
chr18	70561925	70561977	70561952	16.1858	12.9775
chr18	70562123	70562182	70562160	11.0736	8.16614
chr18	73706395	73706460	73706424	26.9774	23.428
chr18	73922217	73922283	73922259	27.9511	24.3966
chr18	75565944	75565998	75565961	24.1669	20.6939
chr18	75993650	75993711	75993670	24.1669	20.6939
chr18	76030172	76030222	76030193	11.919	8.94312
chr18	77816500	77816563	77816533	48.2634	44.2647
chr18	77845185	77845241	77845210	25.5637	22.0503
chr18	77945160	77945213	77945183	20.0856	16.7333
chr18	79104643	79104715	79104679	89.415	84.5469
chr18	80131536	80131602	80131574	21.427	18.0338
chr18	82959937	82959999	82959970	31.3145	27.6652
chr18	85698085	85698140	85698103	11.19	8.2823
chr18	86042488	86042547	86042514	26.9774	23.428
chr18	88429939	88430004	88429983	17.4639	14.2045
chr19	3682044	3682098	3682074	21.427	18.0338
chr19	5338493	5338547	5338522	20.0856	16.7333
chr19	5808447	5808514	5808478	43.4951	39.591
chr19	5894062	5894110	5894092	13.7009	10.6065
chr19	5996221	5996269	5996248	11.3208	8.35416
chr19	6179826	6179876	6179847	18.7642	15.4558
chr19	9132252	9132326	9132294	68.6763	64.2677
chr19	9840094	9840143	9840101	14.9311	11.7805
chr19	9870396	9870445	9870414	16.1858	12.9775
chr19	11920488	11920557	11920516	45.0734	41.1409
chr19	14186491	14186552	14186525	35.784	32.0318
chr19	15092966	15093035	15093003	58.6163	54.4295
chr19	15403939	15404004	15403977	43.4951	39.591
chr19	17883145	17883211	17883177	25.5637	22.0503
chr19	18656839	18656887	18656862	13.7009	10.6065
chr19	24323372	24323422	24323393	13.7009	10.6065
chr19	25853636	25853702	25853659	20.0856	16.7333
chr19	26021308	26021376	26021342	25.5637	22.0503
chr19	26197198	26197253	26197226	20.0856	16.7333
chr19	30377717	30377785	30377756	61.4327	57.1757
chr19	31054597	31054658	31054625	6.71552	4.17493
chr19	32628552	32628603	32628579	17.4639	14.2045
chr19	32747708	32747766	32747740	21.427	18.0338
chr19	35276506	35276560	35276531	20.0856	16.7333
chr19	37033536	37033589	37033568	18.7642	15.4558
chr19	37710569	37710626	37710602	18.2582	14.9959
chr19	38382876	38382943	38382912	30.6223	27.0004
chr19	38813187	38813257	38813221	48.2634	44.2647
chr19	40192226	40192274	40192247	10.1743	7.27854
chr19	40975190	40975241	40975217	21.427	18.0338
chr19	41102239	41102292	41102268	25.5637	22.0503
chr19	41552878	41552947	41552911	59.7531	55.5352
chr19	41834736	41834790	41834757	18.7642	15.4558
chr19	41984510	41984579	41984544	43.4951	39.591
chr19	42395256	42395313	42395280	18.7642	15.4558
chr19	43424585	43424639	43424610	17.4639	14.2045
chr19	43895581	43895632	43895600	11.7306	8.76151
chr19	44039734	44039791	44039763	18.7642	15.4558
chr19	44607064	44607153	44607109	104.085	98.8651
chr19	45661722	45661787	45661746	41.9284	38.0559
chr19	46976076	46976137	46976102	34.2802	30.5613
chr19	47091732	47091789	47091776	28.4076	24.826
chr19	47562704	47562776	47562740	28.4076	24.826
chr19	48178660	48178713	48178702	18.7642	15.4558
chr19	49849379	49849440	49849406	34.2802	30.5613
chr19	51552208	51552260	51552237	20.0856	16.7333
chr19	53502468	53502517	53502492	17.4639	14.2045
chr19	54773666	54773724	54773693	20.0856	16.7333
chr19	54991854	54991909	54991896	29.8534	26.237
chr19	55213257	55213309	55213269	14.8988	11.7805
chr19	55262121	55262190	55262154	49.8746	45.8439
chr19	55892228	55892276	55892256	14.9311	11.7805
chr19	56245182	56245230	56245212	16.1858	12.9775
chr19	60241547	60241608	60241580	20.674	17.3163
chrX	5350066	5350134	5350100	51.4962	47.4338
chrX	5459683	5459750	5459705	29.8534	26.237
chrX	6382882	6382930	6382904	11.919	8.94312
chrX	6887968	6888030	6888003	24.1669	20.6939
chrX	7367093	7367146	7367112	16.1858	12.9775
chrX	7470115	7470171	7470144	21.427	18.0338
chrX	11171567	11171615	11171592	16.1425	12.9775
chrX	12399033	12399086	12399056	25.5637	22.0503
chrX	13068394	13068442	13068406	14.5349	11.4311
chrX	13395901	13395973	13395939	84.0222	79.2796
chrX	13462677	13462744	13462709	49.8746	45.8439
chrX	13978057	13978125	13978090	50.483	46.4486
chrX	16319260	16319315	16319295	21.623	18.2285
chrX	19290968	19291016	19291004	13.6071	10.5626
chrX	20073833	20073886	20073860	14.9311	11.7805
chrX	21288163	21288220	21288190	18.7642	15.4558
chrX	36306624	36306680	36306655	17.4639	14.2045
chrX	36952641	36952714	36952682	59.7531	55.5352
chrX	39146652	39146711	39146674	21.427	18.0338
chrX	40414947	40415007	40414984	24.2465	20.7701
chrX	41570179	41570241	41570207	18.7642	15.4558
chrX	44927540	44927602	44927573	16.3555	13.1467
chrX	45893634	45893687	45893664	15.0556	11.9005
chrX	48226336	48226384	48226369	12.497	9.46523
chrX	48303477	48303525	48303505	12.497	9.46523
chrX	49406163	49406233	49406191	17.4639	14.2045
chrX	57877334	57877387	57877362	17.4639	14.2045
chrX	70115890	70115938	70115909	13.7009	10.6065
chrX	71249466	71249515	71249493	16.1858	12.9775
chrX	71509217	71509276	71509242	25.5637	22.0503
chrX	71858109	71858160	71858130	17.4639	14.2045
chrX	72011388	72011459	72011421	43.4951	39.591
chrX	72266340	72266389	72266369	14.9311	11.7805
chrX	74978613	74978684	74978649	58.0826	53.9011
chrX	75542370	75542418	75542399	9.94238	7.11239
chrX	75628704	75628770	75628736	35.784	32.0318
chrX	76912141	76912191	76912170	16.1858	12.9775
chrX	77479216	77479285	77479258	25.5637	22.0503
chrX	78287996	78288052	78288029	13.9887	10.8884
chrX	81536625	81536684	81536650	34.2802	30.5613
chrX	85308162	85308223	85308189	29.8534	26.237
chrX	86053556	86053610	86053592	18.4878	15.2189
chrX	87238342	87238397	87238385	11.9432	8.96718
chrX	87899442	87899506	87899470	31.7288	28.078
chrX	90215664	90215713	90215675	10.9185	8.01292
chrX	93214069	93214120	93214102	14.9311	11.7805
chrX	93694719	93694773	93694750	17.4639	14.2045
chrX	95636196	95636252	95636224	13.9887	10.8884
chrX	98898980	98899042	98899017	25.5637	22.0503
chrX	99192210	99192278	99192249	48.2634	44.2647
chrX	99205591	99205650	99205626	28.4076	24.826
chrX	99269586	99269636	99269611	19.5908	16.2752
chrX	99378064	99378119	99378090	24.2465	20.7701
chrX	101150013	101150063	101150031	14.9311	11.7805
chrX	101724592	101724658	101724628	34.2802	30.5613
chrX	102063343	102063397	102063363	17.2486	14.0319
chrX	102203704	102203760	102203746	21.427	18.0338
chrX	102354276	102354336	102354305	21.427	18.0338
chrX	102355735	102355797	102355755	29.8534	26.237
chrX	103264966	103265037	103264998	61.2208	56.9943
chrX	103839366	103839414	103839385	16.1858	12.9775
chrX	104737202	104737265	104737225	34.2802	30.5613
chrX	105730972	105731020	105730987	14.9311	11.7805
chrX	106040894	106040963	106040925	63.1212	58.8181
chrX	107346321	107346370	107346362	14.9311	11.7805
chrX	109371879	109371936	109371911	18.7642	15.4558
chrX	114432826	114432883	114432855	32.7903	29.1063
chrX	115647524	115647575	115647540	17.4639	14.2045
chrX	116456476	116456532	116456508	16.4725	13.2618
chrX	119741749	119741808	119741784	28.4076	24.826
chrX	120685140	120685189	120685173	13.7009	10.6065
chrX	121627891	121627942	121627927	17.4639	14.2045
chrX	122831379	122831471	122831426	122.957	117.405
chrX	123296523	123296573	123296556	15.0556	11.9005
chrX	123486619	123486667	123486641	13.7009	10.6065
chrX	123487881	123487958	123487882	6.93627	4.30816
chrX	123490101	123490149	123490112	11.3208	8.35416
chrX	123498455	123498505	123498487	7.17665	4.53954
chrX	123656860	123656916	123656894	13.7009	10.6065
chrX	123660136	123660189	123660165	17.4639	14.2045
chrX	123708550	123708617	123708581	17.4723	14.2118
chrX	123719505	123719631	123719527	9.94238	7.11239
chrX	123894525	123894573	123894564	7.97935	5.2525
[truncated: 504 more rows]
