# Supplementary material for: SOX4 and RELA Function as Transcriptional Partners to Regulate the Expression of TNF- Responsive Genes in Fibroblast-Like Synoviocytes
Source: Front Immunol. 2022 Apr 22;13:789349. doi: 10.3389/fimmu.2022.789349 (PMC9074688; doi:10.3389/fimmu.2022.789349)
Supplement: Supplementary file 6 [file Table_5.xlsx]

## Sheet: Sox4-RELA peaks
Table-S5: Peak locations of RELA and SOX4 overlapping peaks in SOX4 ChIP-seq
FLS were treated with 10ng/mL TNF for 16h
Chromosome	Start	End	Summit	P Score(-log10(P-Value))	Q Score(-log10(Q-Value))
chr1	12644794	12644854	12644818	14.2744	10.4352
chr1	15519505	15519557	15519537	17.9849	13.9441
chr1	20963595	20963649	20963631	19.8938	15.7902
chr1	23298567	23298631	23298597	35.9894	31.2639
chr1	25168184	25168253	25168223	24.5797	20.2529
chr1	26851350	26851399	26851368	14.2744	10.4352
chr1	33990993	33991061	33991029	31.6015	27.0215
chr1	36775163	36775220	36775186	21.8857	17.6788
chr1	44951203	44951261	44951242	19.2654	15.1706
chr1	46374245	46374294	46374253	11.9221	8.22909
chr1	53963213	53963275	53963244	28.7466	24.264
chr1	55626094	55626150	55626122	23.3698	19.0915
chr1	57234219	57234271	57234240	19.2654	15.1706
chr1	63355027	63355083	63355044	16.7255	12.7525
chr1	64951901	64951966	64951934	30.1667	25.6283
chr1	67339180	67339249	67339220	30.1667	25.6283
chr1	70684622	70684671	70684654	10.7867	7.16738
chr1	72031849	72031904	72031879	17.9849	13.9441
chr1	89117906	89117969	89117937	19.2654	15.1706
chr1	90862512	90862572	90862529	28.2078	23.7676
chr1	117892053	117892112	117892076	15.4908	11.5783
chr1	132436496	132436555	132436525	25.9525	21.5663
chr1	147524391	147524440	147524406	14.436	10.5881
chr1	150793723	150793781	150793747	23.2239	18.9541
chr1	189065320	189065383	189065352	30.1667	25.6283
chr2	6483185	6483250	6483222	28.7466	24.264
chr2	9416591	9416643	9416632	19.2654	15.1706
chr2	16683069	16683144	16683110	43.5568	38.6364
chr2	30088274	30088324	30088286	14.2744	10.4352
chr2	43654131	43654185	43654165	16.7255	12.7525
chr2	47299725	47299781	47299746	16.7255	12.7525
chr2	52751108	52751172	52751146	10.2798	6.74048
chr2	69770375	69770434	69770399	17.9849	13.9441
chr2	86063936	86064008	86063973	78.0847	71.6946
chr2	98703674	98703724	98703699	11.3957	7.75889
chr2	119631176	119631226	119631199	14.2744	10.4352
chr2	124024362	124024425	124024386	18.767	14.716
chr2	126147877	126147947	126147915	68.6737	62.9168
chr2	140161224	140161281	140161253	12.2729	8.57529
chr2	145866422	145866473	145866446	15.3826	11.5238
chr2	147017276	147017343	147017301	18.767	14.716
chr2	151783657	151783727	151783695	57.8676	52.4632
chr2	155591122	155591171	155591158	11.835	8.1914
chr2	156961137	156961203	156961175	23.2239	18.9541
chr2	160971249	160971298	160971267	13.0852	9.31698
chr2	167991751	167991817	167991796	19.2654	15.1706
chr2	168131241	168131290	168131268	14.436	10.5881
chr3	10562596	10562658	10562628	13.0852	9.31698
chr3	17648052	17648115	17648072	19.8938	15.7902
chr3	24818990	24819041	24819015	17.9849	13.9441
chr3	31363429	31363489	31363449	31.9735	27.3828
chr3	35921924	35921975	35921935	15.4908	11.5783
chr3	40003019	40003068	40003032	13.0852	9.31698
chr3	46065936	46065985	46065966	14.2744	10.4352
chr3	54638144	54638193	54638170	12.4522	8.74478
chr3	73010307	73010362	73010332	23.2239	18.9541
chr3	77697726	77697779	77697742	19.2654	15.1706
chr3	87300772	87300835	87300799	15.4908	11.5783
chr3	90668648	90668699	90668663	15.4883	11.5783
chr3	119463143	119463209	119463176	25.9525	21.5663
chr3	125228406	125228473	125228433	33.2027	28.5712
chr3	128576718	128576767	128576736	6.77127	3.59613
chr3	128682207	128682270	128682236	19.2654	15.1706
chr3	139433430	139433503	139433467	56.5644	51.2294
chr3	143690428	143690484	143690450	17.9849	13.9441
chr3	145691005	145691090	145691046	37.1592	32.4286
chr3	153123785	153123839	153123808	16.7255	12.7525
chr3	153636667	153636729	153636700	17.8668	13.8762
chr3	155602080	155602135	155602103	22.7708	18.552
chr3	158258062	158258128	158258104	28.7466	24.264
chr3	158964381	158964436	158964413	33.0505	28.4192
chr4	10687389	10687442	10687418	16.7255	12.7525
chr4	11461569	11461623	11461583	19.8938	15.7902
chr4	14777585	14777640	14777614	17.9849	13.9441
chr4	15758878	15758929	15758896	10.4271	6.87933
chr4	16605426	16605494	16605460	33.0505	28.4192
chr4	18183178	18183235	18183197	18.767	14.716
chr4	21482202	21482254	21482210	17.6571	13.671
chr4	26100302	26100366	26100329	11.3957	7.75889
chr4	32473082	32473147	32473105	32.834	28.2396
chr4	37227083	37227144	37227113	17.9849	13.9441
chr4	40434567	40434619	40434596	21.344	17.1847
chr4	54829716	54829766	54829749	16.2825	12.3631
chr4	59104334	59104405	59104364	66.1482	60.4404
chr4	67972449	67972503	67972478	25.9525	21.5663
chr4	70324728	70324784	70324752	16.7255	12.7525
chr4	80796988	80797051	80797016	25.7613	21.4233
chr4	84182510	84182562	84182540	13.4013	9.62303
chr4	88440510	88440572	88440533	20.5659	16.4169
chr4	93744280	93744329	93744303	13.0852	9.31698
chr4	108967762	108967812	108967786	13.0852	9.31698
chr4	109017235	109017286	109017257	15.3826	11.5238
chr4	113600692	113600745	113600712	17.9849	13.9441
chr4	116024184	116024242	116024220	14.436	10.5881
chr4	130228845	130228894	130228872	11.9221	8.22909
chr4	134701441	134701494	134701462	21.8857	17.6788
chr4	149678459	149678522	149678499	25.9525	21.5663
chr4	151460147	151460218	151460182	57.8676	52.4632
chr4	154908660	154908731	154908694	57.8676	52.4632
chr5	7462973	7463040	7463004	28.2637	23.8224
chr5	23762007	23762056	23762037	8.56493	5.18104
chr5	29282281	29282341	29282315	20.5659	16.4169
chr5	33233609	33233662	33233638	11.3957	7.75889
chr5	34619223	34619295	34619251	74.6358	68.5697
chr5	38170455	38170505	38170500	15.4908	11.5783
chr5	41023551	41023600	41023569	11.3957	7.75889
chr5	46914353	46914404	46914389	19.2654	15.1706
chr5	49872694	49872744	49872719	15.4908	11.5783
chr5	52655135	52655201	52655168	30.7059	26.1583
chr5	58553507	58553557	58553541	17.6571	13.671
chr5	62611170	62611235	62611211	16.7255	12.7525
chr5	65209475	65209531	65209495	20.5659	16.4169
chr5	66767531	66767580	66767553	13.0852	9.31698
chr5	67411467	67411523	67411499	20.5659	16.4169
chr5	72220429	72220495	72220463	24.4737	20.1906
chr5	75705872	75705943	75705909	59.5062	54.0462
chr5	77876124	77876190	77876153	40.4938	35.6468
chr5	83693124	83693189	83693151	15.4883	11.5783
chr5	87064888	87064947	87064917	17.9849	13.9441
chr5	98563134	98563200	98563170	17.9849	13.9441
chr5	107311870	107311928	107311894	19.141	15.0849
chr5	108599505	108599573	108599547	14.436	10.5881
chr5	114173091	114173169	114173132	77.5468	71.3594
chr5	124999531	124999582	124999554	15.4883	11.5783
chr5	127911550	127911600	127911571	14.2744	10.4352
chr5	131519720	131519790	131519762	49.4307	44.364
chr5	133193301	133193355	133193342	17.9849	13.9441
chr5	137924412	137924484	137924443	66.1482	60.4404
chr5	138571318	138571449	138571400	7.56748	4.26335
chr5	140081662	140081716	140081683	21.8857	17.6788
chr5	147011279	147011347	147011315	30.1667	25.6283
chr5	149247961	149248010	149247983	8.56493	5.18104
chr5	150477531	150477600	150477574	47.9862	42.9821
chr6	8822715	8822764	8822743	12.4522	8.74478
chr6	10186371	10186457	10186412	31.9735	27.3828
chr6	17828326	17828392	17828361	25.9525	21.5663
chr6	31733229	31733286	31733247	16.7255	12.7525
chr6	33324295	33324357	33324322	31.6015	27.0215
chr6	36899441	36899495	36899461	14.436	10.5881
chr6	48371734	48371786	48371757	14.436	10.5881
chr6	48851011	48851060	48851039	15.4883	11.5783
chr6	75270991	75271054	75271022	15.4883	11.5783
chr6	84865078	84865130	84865097	13.0852	9.31698
chr6	99966232	99966293	99966254	22.1958	17.9793
chr6	102741070	102741138	102741112	29.477	24.9841
chr6	111893452	111893501	111893479	11.9221	8.22909
chr6	120594596	120594652	120594627	17.9849	13.9441
chr6	125618013	125618070	125618050	14.2744	10.4352
chr6	125876954	125877066	125877024	9.68101	6.15103
chr6	126351091	126351144	126351125	14.2744	10.4352
chr6	131377526	131377599	131377556	61.1537	55.6608
chr6	132463747	132463815	132463787	41.1619	36.3078
chr6	140578812	140578881	140578846	35.846	31.1573
chr6	148028758	148028811	148028782	23.2239	18.9541
chr7	13292735	13292802	13292764	21.8857	17.6788
chr7	19555862	19555914	19555879	15.4883	11.5783
chr7	38736511	38736567	38736540	20.5659	16.4169
chr7	39805675	39805733	39805712	21.8857	17.6788
chr7	43348341	43348413	43348379	34.5133	29.839
chr7	45185399	45185451	45185441	15.4883	11.5783
chr7	45623691	45623747	45623723	21.4906	17.3301
chr7	49805993	49806055	49806027	23.0809	18.8581
chr7	61290805	61290862	61290828	21.8857	17.6788
chr7	63473743	63473794	63473774	17.9849	13.9441
chr7	66238338	66238391	66238366	16.7255	12.7525
chr7	71084172	71084224	71084189	17.6571	13.671
chr7	71397509	71397576	71397534	29.4506	24.9589
chr7	80552991	80553056	80553022	23.2239	18.9541
chr7	85120787	85120845	85120815	23.2239	18.9541
chr7	93944675	93944740	93944716	28.7466	24.264
chr7	98036442	98036510	98036473	25.9525	21.5663
chr7	99774577	99774641	99774606	24.5797	20.2529
chr7	108335749	108335800	108335763	11.3957	7.75889
chr7	112563780	112563835	112563807	14.2744	10.4352
chr7	116192306	116192375	116192351	20.5659	16.4169
chr7	120951782	120951849	120951807	53.0074	47.8035
chr7	123443124	123443177	123443155	17.9849	13.9441
chr7	133471428	133471487	133471446	11.9221	8.22909
chr7	133666415	133666479	133666438	16.5648	12.6363
chr7	138073388	138073441	138073410	17.8668	13.8762
chr7	140750536	140750592	140750558	14.2744	10.4352
chr7	143119426	143119481	143119465	14.2744	10.4352
chr7	143368384	143368457	143368417	38.98	34.1825
chr8	15270548	15270600	15270581	17.9849	13.9441
chr8	30846980	30847049	30847023	30.1667	25.6283
chr8	32625393	32625461	32625426	19.8938	15.7902
chr8	43484991	43485040	43485001	16.6137	12.6826
chr8	68880521	68880573	68880551	20.5659	16.4169
chr8	75666116	75666185	75666157	56.2381	50.9213
chr8	77193695	77193745	77193701	11.5775	7.93774
chr8	82343959	82344010	82343989	12.3875	8.68195
chr8	83551180	83551234	83551202	16.2825	12.3631
chr8	85022629	85022686	85022650	25.9525	21.5663
chr8	85113082	85113132	85113099	14.2744	10.4352
chr8	88227008	88227075	88227031	40.4938	35.6468
chr8	90445844	90445923	90445887	60.7359	55.2732
chr8	98715058	98715124	98715088	42.0195	37.1332
chr8	104466135	104466193	104466163	25.7613	21.4233
chr8	109802481	109802546	109802513	11.9221	8.22909
chr8	113259653	113259711	113259678	11.1396	7.51495
chr8	124948865	124948918	124948888	17.9849	13.9441
chr8	126285132	126285196	126285159	19.2654	15.1706
chr8	126613701	126613764	126613738	24.5585	20.2529
chr8	127995080	127995149	127995111	34.5133	29.839
chr9	19575424	19575529	19575476	30.1667	25.6283
chr9	42408927	42408986	42408945	14.4841	10.6352
chr9	49475579	49475645	49475610	31.6015	27.0215
chr9	51350160	51350209	51350187	10.7867	7.16738
chr9	51747558	51747625	51747600	37.4784	32.7254
chr9	59845203	59845267	59845222	18.773	14.7198
chr9	61288098	61288156	61288130	23.2239	18.9541
chr9	68046585	68046635	68046620	9.48306	6.02639
chr9	76925881	76925939	76925905	12.9181	9.20476
chr9	88553227	88553295	88553263	33.0505	28.4192
chr9	91901113	91901191	91901153	81.5627	74.0816
chr9	92265981	92266049	92266018	24.5585	20.2529
chr9	93131946	93132005	93131969	15.4883	11.5783
chr9	102548058	102548122	102548089	15.4883	11.5783
chr9	103958903	103958964	103958927	19.0924	15.0383
chr9	111127187	111127258	111127220	46.6648	41.6732
chr9	111626654	111626721	111626683	26.9779	22.5803
chr9	114268221	114268275	114268239	21.8857	17.6788
chr10	5539203	5539253	5539244	14.2744	10.4352
chr10	21588654	21588727	21588685	40.4938	35.6468
chr10	26671788	26671848	26671810	9.48306	6.02639
chr10	27597392	27597445	27597420	13.8352	10.0527
chr10	30851807	30851860	30851830	16.7255	12.7525
chr10	31785197	31785259	31785218	21.8857	17.6788
chr10	45613048	45613101	45613083	15.4883	11.5783
chr10	50264825	50264875	50264861	16.7255	12.7525
chr10	64430366	64430429	64430407	20.5659	16.4169
chr10	77180710	77180777	77180749	24.5797	20.2529
chr10	82454665	82454729	82454698	21.8857	17.6788
chr10	83370117	83370185	83370151	43.5568	38.6364
chr10	96874411	96874478	96874436	31.6015	27.0215
chr10	103704078	103704136	103704098	25.9525	21.5663
chr10	108347218	108347270	108347242	17.9849	13.9441
chr10	119523150	119523202	119523184	16.7255	12.7525
chr10	122951792	122951854	122951813	18.767	14.716
chr11	6944445	6944515	6944473	22.8063	18.5852
chr11	14307521	14307570	14307554	14.2744	10.4352
chr11	19236813	19236877	19236837	38.7375	33.9727
chr11	25100086	25100215	25100171	64.4749	58.8241
chr11	30888275	30888346	30888308	79.8201	72.9758
chr11	33588329	33588379	33588361	15.4908	11.5783
chr11	47341580	47341646	47341611	35.9894	31.2639
chr11	65017897	65017948	65017921	17.6571	13.671
chr11	79404343	79404412	79404373	52.0102	46.8547
chr11	88551021	88551075	88551033	27.3417	22.9075
chr11	89863759	89863826	89863788	35.9894	31.2639
chr11	97932438	97932499	97932470	30.1667	25.6283
chr11	106974381	106974431	106974403	19.8938	15.7902
chr11	117843153	117843204	117843179	16.7255	12.7525
chr12	4417714	4417778	4417749	33.0505	28.4192
chr12	8777442	8777495	8777467	12.3875	8.68195
chr12	28726224	28726287	28726257	20.5659	16.4169
chr12	28928324	28928383	28928347	21.037	16.8794
chr12	30667323	30667377	30667342	19.6839	15.5855
chr12	31736715	31736783	31736745	49.4307	44.364
chr12	36136116	36136174	36136149	17.6571	13.671
chr12	42228420	42228479	42228446	25.9525	21.5663
chr12	50633185	50633252	50633215	23.2239	18.9541
chr12	57127753	57127802	57127779	17.9849	13.9441
chr12	67693391	67693457	67693420	24.5797	20.2529
chr12	69159528	69159593	69159559	53.0074	47.8035
chr12	69361177	69361246	69361207	54.618	49.3604
chr12	69361414	69361469	69361440	17.1492	13.1747
chr12	74682333	74682400	74682361	34.5133	29.839
chr12	76771071	76771132	76771099	16.7255	12.7525
chr12	77261571	77261620	77261593	14.2744	10.4352
chr12	94532168	94532224	94532203	17.9849	13.9441
chr12	101669993	101670053	101670023	34.5133	29.839
chr12	109251021	109251070	109251041	15.4883	11.5783
chr12	109347585	109347638	109347614	14.2744	10.4352
chr12	110202403	110202456	110202431	17.6571	13.671
chr13	4781485	4781538	4781497	19.2654	15.1706
chr13	7369825	7369877	7369852	17.9849	13.9441
chr13	25692341	25692390	25692373	15.0699	11.2142
chr13	27206081	27206131	27206106	14.2744	10.4352
chr13	28135951	28136026	28135990	64.4749	58.8241
chr13	28951045	28951241	28951138	19.8938	15.7902
chr13	32854913	32854962	32854944	12.3875	8.68195
chr13	39423865	39423927	39423892	27.3417	22.9075
chr13	58768422	58768486	58768457	25.9525	21.5663
chr13	61476556	61476607	61476572	15.4883	11.5783
chr13	62807763	62807814	62807785	12.3875	8.68195
chr13	67107852	67107904	67107877	16.5648	12.6363
chr13	77144750	77144817	77144793	24.5797	20.2529
chr13	102349993	102350057	102350022	15.4908	11.5783
chr13	103297172	103297224	103297190	16.2825	12.3631
chr14	8900145	8900196	8900169	15.4883	11.5783
chr14	10387412	10387478	10387438	45.1053	40.144
chr14	20767114	20767169	20767141	14.2744	10.4352
chr14	21613561	21613624	21613590	26.9779	22.5803
chr14	29597136	29597187	29597171	14.2744	10.4352
chr14	31926956	31927005	31926982	16.6137	12.6826
chr14	40684861	40684922	40684883	27.18	22.7795
chr14	47145339	47145407	47145370	25.7613	21.4233
chr14	59614317	59614370	59614336	15.4883	11.5783
chr14	61827609	61827675	61827644	21.7521	17.5876
chr14	69843171	69843238	69843204	42.0195	37.1332
chr14	71604483	71604544	71604510	20.5659	16.4169
chr14	74822384	74822440	74822421	15.4883	11.5783
chr14	80446032	80446084	80446058	16.7255	12.7525
chr14	84705759	84705815	84705773	15.4883	11.5783
chr14	96212850	96212916	96212895	28.7466	24.264
chr14	104336953	104337021	104336991	39.8174	35.0136
chr14	123270946	123271014	123270983	37.4784	32.7254
chr15	27369812	27369874	27369857	24.5585	20.2529
chr15	35277426	35277491	35277452	27.3417	22.9075
chr15	44779781	44779841	44779812	21.8857	17.6788
chr15	53055087	53055158	53055117	49.8157	44.7044
chr15	83493917	83493982	83493946	40.4938	35.6468
chr15	93827116	93827172	93827134	16.5648	12.6363
chr16	6959773	6959828	6959788	23.2239	18.9541
chr16	9751809	9751874	9751852	21.8857	17.6788
chr16	15642800	15642867	15642833	49.8157	44.7044
chr16	16977920	16977987	16977942	28.7466	24.264
chr16	30461309	30461373	30461339	25.9525	21.5663
chr16	33115858	33115924	33115889	38.98	34.1825
chr16	37735108	37735178	37735138	72.9227	66.9825
chr16	41568261	41568327	41568295	24.5797	20.2529
chr16	41901437	41901492	41901469	13.0852	9.31698
chr16	57241935	57242001	57241975	24.5797	20.2529
chr16	64236357	64236422	64236382	24.4305	20.1477
chr16	73128100	73128161	73128127	25.9525	21.5663
chr16	78061962	78062031	78062001	43.8806	38.953
chr17	4626244	4626584	4626542	34.5133	29.839
chr17	8947305	8947370	8947339	20.5659	16.4169
chr17	39078793	39078855	39078821	27.3417	22.9075
chr17	49267966	49268031	49268006	23.2239	18.9541
chr17	50264261	50264325	50264300	21.8857	17.6788
chr17	50997592	50997651	50997622	17.6571	13.671
chr17	51369201	51369269	51369227	30.1667	25.6283
chr17	72666942	72667006	72666973	24.5797	20.2529
chr18	4368713	4368779	4368743	21.8857	17.6788
chr18	8262685	8262737	8262717	14.2744	10.4352
chr18	9324540	9324608	9324573	40.4938	35.6468
chr18	11101167	11101223	11101205	15.4883	11.5783
chr18	25414715	25414772	25414733	21.8857	17.6788
chr18	30938996	30939060	30939020	49.8157	44.7044
chr18	31186706	31186770	31186738	23.3698	19.0915
chr18	35745451	35745522	35745486	42.0195	37.1332
chr18	45317890	45317946	45317920	22.1958	17.9793
chr18	48193659	48193710	48193681	17.9849	13.9441
chr18	52713389	52713448	52713412	13.4013	9.62303
chr18	56549131	56549189	56549161	17.9849	13.9441
chr18	60584719	60584774	60584743	20.5659	16.4169
chr18	65427745	65427806	65427769	28.7466	24.264
chr18	73922216	73922283	73922253	35.9894	31.2639
chr18	76030170	76030226	76030185	16.7255	12.7525
chr18	77945151	77945214	77945193	19.2654	15.1706
chr18	79104642	79104710	79104684	35.9894	31.2639
chr18	88429953	88430003	88429981	14.2744	10.4352
chr19	5894059	5894109	5894065	16.7255	12.7525
chr19	9840095	9840144	9840108	13.0852	9.31698
chr19	35276502	35276567	35276540	25.9525	21.5663
chr19	44607074	44607131	44607108	21.8857	17.6788
chr19	48178658	48178709	48178685	13.0852	9.31698
chr19	49849372	49849433	49849404	30.1667	25.6283
chr19	51552207	51552257	51552240	15.4883	11.5783
chr19	55892211	55892279	55892257	21.8857	17.6788
chrX	6887974	6888025	6887996	15.4883	11.5783
chrX	49406165	49406226	49406191	14.2744	10.4352
chrX	71858107	71858168	71858136	21.8857	17.6788
chrX	74978616	74978684	74978639	54.618	49.3604
chrX	75542372	75542430	75542388	14.436	10.5881
chrX	75628704	75628769	75628735	28.7466	24.264
chrX	81536625	81536691	81536669	40.4938	35.6468
chrX	95636195	95636256	95636222	19.8938	15.7902
chrX	109371878	109371940	109371911	19.2654	15.1706
chrX	116456480	116456533	116456508	10.2798	6.74048
chrX	119741749	119741809	119741769	27.3417	22.9075
chrX	122831396	122831463	122831430	48.235	43.1885
chrX	129144162	129144229	129144186	18.773	14.7198
chrX	129757073	129757136	129757094	24.5797	20.2529
chrX	131001573	131001626	131001599	11.3957	7.75889
chrX	141306363	141306413	141306377	14.2744	10.4352
chrX	142989174	142989230	142989209	10.7867	7.16738
chrX	144744823	144744886	144744855	24.5797	20.2529
chrX	151777743	151777795	151777764	19.2654	15.1706
chrX	160933183	160933232	160933198	16.7255	12.7525
chrX	162636152	162636213	162636178	23.2239	18.9541
