# Supplementary material for: SOX4 and RELA Function as Transcriptional Partners to Regulate the Expression of TNF- Responsive Genes in Fibroblast-Like Synoviocytes
Source: Front Immunol. 2022 Apr 22;13:789349. doi: 10.3389/fimmu.2022.789349 (PMC9074688; doi:10.3389/fimmu.2022.789349)
Supplement: Supplementary file 7 [file Table_6.xlsx]

## Sheet: 638 SoxC-TNF genes
Table-S6: Differential expression of SoxC-dependent TNF-responsive genes
SoxCfl/fl cells were infected with GFP- or CRE-adenovirus and treated 10ng/mL TNF for 16h.
Class 1 genes: red font; Class-2 genes: blue font; Class-3 genes: black font;
corrected p-value<1.0E-40 is shown zero
	SoxCfl/fl GFP vs GFP-TNF			SoxCfl/fl CRE vs CRE-TNF
Gene Symbol	p-value	Corrected p-value	Fold change	p-value	Corrected p-value	Fold change
Setbp1	2.28579e-35	1.55021e-34	-2.18653	2.05094e-10	6.08388e-10	1.03992
Hdac4	0	0	-1.94685	1.42806e-06	3.24825e-06	1.06362
Hmcn1	5.087e-42	3.6326e-41	-1.83979	2.45652e-18	1.04898e-17	-1.19945
Tcf7l2	4.41226e-29	2.78304e-28	-1.58805	1.44384e-08	3.79046e-08	-1.11899
Ncoa1	9.07885e-08	2.53306e-07	-1.57213	0.35213	0.409316	1.13039
Lama2	0	0	-1.55208	8.10161e-14	2.91774e-13	-1.14857
Kat6b	2.19686e-26	1.33075e-25	-1.5501	0.0068173	0.0107527	1.13171
Trir	6.6553e-29	4.18519e-28	1.62267	0	0	-1.56889
Zfp296	9.01896e-05	0.000191422	1.52006	0.356076	0.413443	-1.09444
Map3k8	2.0377e-12	8.05378e-12	1.52433	4.44089e-15	1.69275e-14	1.14069
Rn7s1	3.12728e-12	1.21948e-11	1.57139	1.10114e-18	4.73435e-18	-2.42035
Il15	0	0	1.68249	0	0	1.17769
Junb	0	0	1.62219	3.46427e-05	6.99157e-05	-1.1003
Rn7s2	0	0	1.79011	2.18149e-14	8.09371e-14	-2.20678
Pkn3	0	0	1.79946	0.313288	0.369339	1.0389
Mapk1	0	0	1.95549	3.80319e-05	7.65216e-05	1.11793
Gm26735	0	0	8.88313	7.16094e-07	1.66169e-06	-1.36582
Tshz2	0	0	-2.11797	6.86832e-13	2.34297e-12	-1.27322
Ankrd44	0	0	-2.08818	2.15024e-09	5.98599e-09	-1.10787
Gm26883	1.3466e-41	9.5895e-41	-2.07162	1.11369e-09	3.15932e-09	-1.24694
Cav1	0	0	-1.99298	0	0	-1.18772
Aff3	4.53e-43	3.258e-42	-1.97198	3.9683e-09	1.08213e-08	-1.37176
Gm20388	0	0	-1.75612	0	0	-1.4348
Pcm1	0	0	-1.71375	9.08162e-14	3.26038e-13	1.71147
Atp7a	3.40226e-13	1.40681e-12	-1.7063	1.38137e-06	3.14815e-06	1.69661
Plcb1	4.26446e-21	2.35551e-20	-1.68447	0.0186813	0.0277815	1.2524
Ttc28	0	0	-1.67964	0	0	-1.34281
Il1r1	0	0	-1.6732	1.35366e-13	4.81288e-13	1.08406
Gm44560	1.20436e-11	4.5328e-11	-1.64387	3.1836e-06	7.0383e-06	1.74298
Mrvi1	5.1428e-31	3.31898e-30	-1.63598	9.25339e-11	2.80942e-10	-1.15046
Uvssa	4.20039e-18	2.14872e-17	-1.6183	0.00100284	0.00174832	1.54143
Gm45899	0.0185946	0.0291271	-1.61339	0.0228213	0.0335074	2.2283
Pde4d	1.0759e-35	7.31648e-35	-1.61023	1.78875e-11	5.68705e-11	-1.19944
Tspan2	1.98397e-12	7.85276e-12	-1.59116	0.025369	0.0370182	-1.14375
Map4k3	0	0	-1.5847	0.000157504	0.000299135	1.12552
Spats2l	4.5874e-21	2.53166e-20	-1.59036	0.33906	0.395528	-1.03317
Oxct1	0	0	-1.58937	1.10486e-28	5.30141e-28	-1.20812
E230014E18Rik	0.0183104	0.0287071	-1.58409	0.824642	0.853658	1.17582
Frs2	0	0	-1.5817	5.12235e-12	1.66922e-11	1.41891
Fam126a	0	0	-1.57329	0.733894	0.773973	1.14195
E430024I08Rik	1.01877e-06	2.60365e-06	-1.56648	0.000657501	0.00116605	1.80084
Usp9x	0	0	-1.55168	0	0	1.63232
Lyst	1.03867e-15	4.87004e-15	-1.55163	0.311761	0.367745	1.44838
4932438A13Rik	4.87182e-10	1.62476e-09	-1.53763	2.61599e-07	6.26648e-07	1.74331
Myh10	0	0	-1.5331	0	0	-1.3568
Gm37800	0.000182839	0.000374677	-1.53286	0.0322431	0.0462891	-1.38655
Prkg1	3.70036e-16	1.78166e-15	-1.53221	0.00179896	0.00304639	1.14726
Fgfr2	6.99805e-23	3.98485e-22	-1.53175	6.34625e-12	2.05789e-11	-1.39029
Mdm4	0	0	-1.52373	4.44089e-16	1.77085e-15	1.67634
Wnk1	0	0	-1.52168	3.17998e-09	8.73623e-09	1.20025
Hspa2	4.54029e-34	3.03e-33	-1.51669	2.09492e-17	8.78809e-17	-1.4207
Arsj	5.80843e-22	3.25277e-21	-1.51556	1.44019e-05	3.00682e-05	-1.12921
Gabre	3.57782e-06	8.68167e-06	-1.50868	6.36572e-06	1.37129e-05	-1.46678
Ttll5	3.04101e-36	2.07474e-35	-1.5074	5.45109e-13	1.87383e-12	-1.32196
Ckap5	0	0	-1.50581	0.464968	0.522406	1.24817
Fam168a	0	0	-1.50328	4.48303e-16	1.78708e-15	-1.1024
Gale	0	0	1.50849	0.000262575	0.000487245	-1.25241
Dnmt3l	2.22045e-15	1.02538e-14	1.51143	3.88764e-08	9.91733e-08	1.15359
Tor3a	0	0	1.51245	0	0	1.284
Slc8b1	5.81624e-12	2.23741e-11	1.53036	0.00121526	0.00210545	1.07223
Cd63-ps	0.00195283	0.00355378	1.54567	9.2528e-12	2.97729e-11	-2.07846
Tapbp	0	0	1.53972	0	0	1.21973
Gm29585	0.000112563	0.000236188	1.53976	0.460923	0.518141	-1.17921
Acp5	1.3187e-06	3.33815e-06	1.5516	0.333455	0.38974	1.02196
Edf1	0	0	1.55797	0.0302134	0.0435798	-1.16081
Srxn1	0	0	1.59908	0	0	1.45098
Sqstm1	0	0	1.6461	0	0	1.19963
Hp	0	0	1.6668	0	0	1.18666
Nfkbib	0	0	1.72215	0	0	1.20141
Chst7	0	0	1.72593	0.808025	0.839229	-1.13135
St3gal3	0	0	1.74781	0	0	1.24844
Eva1b	0	0	1.79525	0.0488539	0.0680317	-1.03687
Rundc3a	5.42806e-10	1.8036e-09	1.81676	0.62175	0.673093	-1.19853
Dusp5	0	0	1.82728	6.72769e-06	1.44554e-05	1.14639
Procr	0	0	1.85723	0	0	1.4118
1110035H17Rik	8.30778e-07	2.14109e-06	2.19643	0.900273	0.918223	1.05412
Gm19918	0.00204402	0.00371218	2.29401	0.00156357	0.00267234	-2.9032
Gm26759	2.22045e-16	1.07655e-15	2.42016	1.52698e-10	4.574e-10	-2.49907
Gm28513	0	0	2.54823	7.11063e-08	1.78057e-07	1.46352
Msmp	0.00684562	0.01149	3.23964	0.160262	0.20215	-1.25895
Ppp2r3a	2.26062e-24	1.32518e-23	-1.5503	0.355881	0.413293	1.38331
Hip1	0	0	-1.5445	1.80923e-21	8.08091e-21	-1.15912
AC099934.1	0	0	-5.25952	0	0	2.48121
Gm13554	7.85619e-07	2.0293e-06	-3.89954	0.210354	0.25824	-1.2644
Gm8349	0.00650156	0.0109507	-3.54775	0	0	4.18378
Gm17334	7.14313e-07	1.85083e-06	-3.47242	0.0214077	0.0315761	-1.32445
Gm13292	0	0	-3.35629	0.401845	0.459309	-1.28331
Gm37335	0.00333394	0.00585952	-3.14962	0.163974	0.206272	-1.2503
Gm43802	0.00457334	0.00788305	-3.11731	6.66296e-09	1.79238e-08	2.91499
Gm27477	0.0154536	0.0245599	-3.10542	0.878737	0.899258	-1.05051
Gm37954	0.00054767	0.00106089	-3.01776	0.0133804	0.0203146	1.78247
Gm43198	0.00112443	0.00210367	-2.99155	0.20505	0.252421	1.43018
Gm20319	9.16891e-09	2.7804e-08	-2.69366	1.02167e-11	3.27819e-11	2.37832
Myh4	0.0267929	0.0408213	-2.5124	0.932687	0.944429	-1.1906
Gprin3	9.99689e-32	6.49513e-31	-2.47212	6.11194e-11	1.88116e-10	1.00133
Knl1	3.63823e-18	1.86495e-17	-2.45771	0.734987	0.774735	1.46586
Hpgd	0	0	-2.35398	0.120791	0.156748	-1.06075
Gm7030	1.03717e-06	2.64905e-06	-2.26535	0.455869	0.513196	-1.15634
Parpbp	4.34434e-08	1.24822e-07	-2.26411	7.11149e-05	0.000139219	-1.1625
Gm21994	1.8603e-07	5.06841e-07	-2.24285	0.424995	0.482252	1.16761
Mme	0	0	-2.21004	0.474538	0.532109	1.23613
Acvr2a	0	0	-2.17511	5.8246e-32	2.87627e-31	-1.20311
Itga1	0	0	-2.13902	0	0	-1.33189
AC124426.1	6.40088e-12	2.45478e-11	-2.11084	0.00359605	0.00587223	1.89525
A730020M07Rik	6.10863e-16	2.90173e-15	-2.09507	0.000480575	0.000866002	-1.27075
Ahnak	0	0	-2.09065	0	0	-1.21462
Gda	0	0	-2.08343	1.24894e-06	2.8543e-06	-1.05872
Galnt13	0	0	-2.07608	1.2894e-12	4.33245e-12	-1.25972
Gm9938	4.75901e-10	1.58883e-09	-2.03002	0.00915724	0.0142039	4.69464
Ogn	0	0	-2.01109	6.9158e-13	2.35852e-12	-1.13899
Zbed6	8.90194e-08	2.48703e-07	-1.99862	0.000456881	0.000825204	2.27479
Has2	0	0	-1.99279	0	0	-1.12635
Gm14421	1.49504e-06	3.76555e-06	-1.98955	2.54049e-05	5.17975e-05	2.25441
Cfh	0	0	-1.98751	0.260106	0.312851	-1.02434
CT010505.2	0.00355048	0.00622004	-1.98733	0.00122097	0.00211476	1.79385
Fat4	0	0	-1.98497	0	0	-1.26924
Bmp8a	3.30851e-08	9.58964e-08	-1.96971	0.0970053	0.128218	1.08723
Vcl	0	0	-1.96911	0	0	-1.48599
Bmp5	8.95e-43	6.435e-42	-1.95764	3.53283e-24	1.63083e-23	-1.45846
Gm15283	0	0	-1.95619	0	0	1.72334
Pdpr	2.73308e-22	1.53673e-21	-1.93258	0.0143513	0.0216966	1.27961
Cyp2f2	0.023361	0.0359647	-1.92899	1.13138e-06	2.59367e-06	1.70976
Masp1	0	0	-1.92786	0	0	-1.45624
Rev3l	0	0	-1.91851	0.00461543	0.00743989	1.36523
Sorbs1	0	0	-1.9184	2.7019e-24	1.24817e-23	-1.26675
Gm17132	7.00844e-05	0.000150638	-1.9009	0.0257441	0.0375262	1.68748
Epha3	1.27325e-25	7.60251e-25	-1.89916	3.25852e-06	7.19504e-06	-1.01931
Lgr4	0	0	-1.89512	0	0	-1.28633
Mycbp2	0	0	-1.89216	0	0	1.04138
Cyp39a1	1.00372e-17	5.07243e-17	-1.88645	0.00287764	0.00475672	-1.26494
Hist1h4m	0.00205843	0.00373617	-1.8771	0.28803	0.342591	1.08982
Arhgap21	0	0	-1.87325	6.0706e-12	1.97055e-11	1.06522
Klhl11	1.13191e-10	3.97818e-10	-1.85761	7.77163e-05	0.000151645	1.88019
Magi3	0	0	-1.85085	1.49725e-07	3.65647e-07	-1.03707
Car3	4.79746e-07	1.26263e-06	-1.84127	9.09428e-06	1.93086e-05	1.25135
CT030170.2	1.05496e-11	3.98606e-11	-1.84045	0.68374	0.729303	1.27268
Uba6	0	0	-1.83984	0.000267525	0.000495624	1.55286
Lpp	0	0	-1.83902	0	0	1.18296
Rcan2	0	0	-1.83738	7.86468e-40	4.07306e-39	-1.45603
Map1b	0	0	-1.83427	0	0	-1.08054
Mid2	9.4679e-33	6.21588e-32	-1.83293	0.0394226	0.0558413	1.28898
Gfra1	0	0	-1.83118	1.65154e-23	7.56258e-23	-1.49274
Amot	0	0	-1.81634	1.55855e-16	6.40645e-16	-1.10688
Pdgfd	0	0	-1.81371	6.36114e-08	1.59832e-07	-1.0212
Cdon	0	0	-1.81248	5.165e-42	2.7086e-41	-1.2731
Bicc1	0	0	-1.79924	0	0	-1.29218
Ednra	5.12244e-23	2.93015e-22	-1.7969	6.90994e-06	1.48266e-05	-1.29855
Gm44123	1.4184e-06	3.58404e-06	-1.79668	0.0117121	0.0179075	-1.33641
Slc39a10	0	0	-1.78862	0.148014	0.188121	1.20298
Hmgcll1	1.4551e-20	7.93594e-20	-1.78731	1.65421e-06	3.74296e-06	-1.11697
Fnbp1l	6.84006e-28	4.22923e-27	-1.77771	3.04211e-05	6.16312e-05	1.06725
Gm47626	0.000241615	0.000488649	-1.76872	0.00208038	0.00349322	3.97116
Sh3gl3	2.72764e-19	1.45223e-18	-1.76662	4.829e-05	9.6158e-05	-1.40288
Grb10	0	0	-1.76654	0	0	-1.33753
Arhgap29	0	0	-1.76373	0.392004	0.449491	1.3305
Adh1	3.63284e-08	1.05078e-07	-1.7577	0.904538	0.920973	1.0408
Ccdc88a	1.17769e-36	8.0744e-36	-1.75457	0	0	1.94585
Tab3	8.51544e-12	3.23602e-11	-1.74771	0.00796314	0.0124379	1.86485
Gm27010	3.65771e-10	1.23431e-09	-1.74698	0.885376	0.905154	-1.13982
Megf9	8.82623e-16	4.16018e-15	-1.74505	0.854507	0.878191	1.27415
Rock2	0	0	-1.74036	0.327739	0.383992	1.42921
Adamts12	0	0	-1.73925	1.03047e-10	3.11953e-10	1.0792
Gm40466	7.09527e-05	0.000152425	-1.73724	0.191908	0.237643	-1.29296
Nedd9	0	0	-1.7365	2.59762e-15	1.00451e-14	-1.08171
Gm8355	8.57054e-05	0.000182275	-1.73531	0.0138508	0.0209854	1.28625
Gm6483	0.0202755	0.0315669	-1.73482	0.114407	0.149174	1.27128
Fat1	0	0	-1.73466	0	0	-1.17818
Klhl13	1.07591e-36	7.38058e-36	-1.73194	5.95638e-13	2.04077e-12	-1.25116
Plxna2	0	0	-1.72891	3.21184e-09	8.82181e-09	-1.04687
Slc16a4	3.20046e-09	1.00681e-08	-1.72472	1.92099e-06	4.32474e-06	-1.29168
Nexn	0	0	-1.71431	1.01627e-05	2.15056e-05	-1.00056
Npy1r	0	0	-1.71128	0.00369235	0.00602006	-1.10477
Qser1	1.70314e-20	9.27259e-20	-1.70851	0.723436	0.765198	1.45724
Snai2	0	0	-1.7065	1.62069e-15	6.31398e-15	-1.05754
Atm	4.89571e-16	2.33478e-15	-1.7052	0.457071	0.514318	1.4105
Plcb4	2.35646e-18	1.21587e-17	-1.69877	0.134453	0.172565	1.41718
Tgfb2	0	0	-1.69379	1.83865e-18	7.8809e-18	-1.2471
Pik3c2a	0	0	-1.68583	0	0	1.79167
Dpy19l3	0	0	-1.68431	2.05064e-21	9.14941e-21	-1.3014
Lnpep	4.96472e-35	3.35433e-34	-1.67665	1.50434e-05	3.13648e-05	1.60678
Tbc1d8b	4.2e-45	3.1e-44	-1.67574	4.72164e-06	1.02862e-05	1.58779
Slc6a12	3.36601e-18	1.72753e-17	-1.67449	7.25411e-08	1.81505e-07	-1.49321
Satb2	6.47944e-23	3.69458e-22	-1.67403	0.0161257	0.0241924	-1.07504
Col12a1	0	0	-1.67399	0	0	-1.27383
Arhgap5	0	0	-1.67337	0	0	1.71483
Hist1h2ai	0.0126734	0.0204317	-1.67142	0.0768756	0.103345	1.49153
Efna5	4.35593e-09	1.35803e-08	-1.66862	1.69043e-05	3.50997e-05	-1.42131
Nek1	2.26691e-24	1.32825e-23	-1.66734	0.932221	0.944276	1.45351
Col11a1	0	0	-1.66662	0	0	-1.29598
Vcan	0	0	-1.66291	0	0	1.00685
Gm13372	2.4974e-14	1.09747e-13	-1.66186	5.93866e-09	1.60235e-08	-1.34969
Tgfbr1	0	0	-1.65794	0.229194	0.279044	1.21819
Cd24a	0	0	-1.65661	3.56807e-12	1.17218e-11	-1.28167
Tnfrsf21	1.60846e-33	1.06491e-32	-1.65638	6.21003e-09	1.67305e-08	-1.33462
Tmtc3	0	0	-1.65395	0.000120977	0.000232013	1.54447
1190002N15Rik	1.12236e-32	7.36467e-32	-1.65261	0.0170116	0.0254501	1.03683
Bod1l	0	0	-1.65211	0.00201475	0.00338957	1.31364
Ebf2	1.07766e-28	6.74639e-28	-1.6514	7.14757e-10	2.04755e-09	-1.22139
AC154636.2	1.13482e-07	3.14662e-07	-1.64932	0.400676	0.458098	1.08449
Atrx	0	0	-1.6446	0	0	1.91151
Tsc22d2	0	0	-1.64318	1.4574e-23	6.68337e-23	1.02103
Morc4	1.9064e-19	1.01802e-18	-1.64157	8.35384e-11	2.54494e-10	-1.26497
Ttbk2	5.11795e-20	2.75767e-19	-1.63753	0.680407	0.726243	1.23002
Zfp935	2.36747e-12	9.33065e-12	-1.63652	0.0013053	0.00225335	1.47353
Zfp946	5.14628e-08	1.46687e-07	-1.63631	1.36109e-10	4.09077e-10	1.74297
Uprt	6.21977e-10	2.05408e-09	-1.63402	3.83116e-05	7.70598e-05	1.70095
Gm44790	8.69668e-07	2.23672e-06	-1.63068	0.559835	0.615097	1.12255
Mki67	1.4e-45	9.8e-45	-1.62694	3.29546e-11	1.03358e-10	1.5323
Slc5a3	9.88895e-38	6.82855e-37	-1.62577	0.151603	0.192195	1.46779
2610008E11Rik	0	0	-1.62574	0.193799	0.239701	1.30211
Paqr8	1.85324e-18	9.59781e-18	-1.62517	0.297611	0.352724	1.08248
Scd1	0	0	-1.62404	0	0	-1.1362
Adamts6	5.91097e-23	3.37504e-22	-1.62244	0.00685665	0.0108121	1.33261
Ptar1	1.54969e-06	3.89458e-06	-1.62188	0.0628229	0.085713	1.26897
Osmr	0	0	-1.6214	4.75388e-08	1.20681e-07	1.06156
Kmt2c	1.19564e-17	6.02771e-17	-1.61841	0.00838019	0.0130471	1.29839
Gm14325	4.85453e-12	1.87436e-11	-1.61192	3.73683e-05	7.52348e-05	1.30892
Kitl	0	0	-1.60985	0	0	1.57479
Zfp654	1.35686e-19	7.26112e-19	-1.60673	2.91116e-11	9.15573e-11	1.83311
Pxylp1	0	0	-1.60654	1.85e-43	9.78e-43	-1.41136
Fam208b	1.91703e-20	1.04235e-19	-1.60638	0	0	2.04172
Ivl	3.92269e-05	8.66004e-05	-1.60605	0.510907	0.567704	-1.11684
Rb1	6.93898e-35	4.68316e-34	-1.60533	0.000109142	0.000209957	1.46006
Birc6	1.91e-42	1.3695e-41	-1.60369	0.994074	0.995107	1.35458
Kmt2e	0	0	-1.60242	3.85521e-07	9.12509e-07	1.10469
Aldh6a1	2.11487e-31	1.37122e-30	-1.60229	2.50196e-07	6.00481e-07	-1.13929
Aspn	2.37763e-17	1.19243e-16	-1.6018	1.10396e-06	2.53312e-06	-1.03744
Gcc2	9.56549e-20	5.13423e-19	-1.60111	7.66054e-13	2.60612e-12	1.67465
Wnt5a	0	0	-1.59733	1.01862e-27	4.84493e-27	-1.10576
Gm26899	2.45455e-11	9.03462e-11	-1.59709	0.0139494	0.0211221	1.24083
Rnf38	5.0091e-26	3.01822e-25	-1.59689	0.785886	0.819879	1.18252
Utrn	0	0	-1.59685	4.94832e-18	2.10014e-17	1.13354
Prkab2	3.58783e-20	1.93904e-19	-1.59493	0.000167331	0.000316935	-1.17893
Rab11fip2	8.75722e-07	2.25137e-06	-1.59488	2.73003e-05	5.54994e-05	1.72187
Lrp6	0	0	-1.59301	3.71072e-08	9.4795e-08	1.11911
Zfp800	3.68944e-05	8.16236e-05	-1.59232	5.50235e-10	1.5875e-09	2.03543
Gm48035	0.000229365	0.00046485	-1.59201	0.361642	0.419284	1.1896
Nox4	7.91752e-18	4.02068e-17	-1.592	1.58393e-06	3.58977e-06	1.54532
Bmpr2	0	0	-1.59081	4.60652e-06	1.00459e-05	1.53496
Ano3	2.21625e-24	1.29978e-23	-1.58784	0	0	1.61389
Arrdc3	4.08893e-35	2.7656e-34	-1.58769	0.000285298	0.000527147	1.42319
Arhgap42	1.7504e-39	1.22148e-38	-1.58653	0.0178948	0.0266708	1.16283
Hipk3	0	0	-1.58478	5.25178e-11	1.6248e-10	1.46832
Trpm7	0	0	-1.58458	0	0	1.97273
Arhgef28	0	0	-1.58432	1.01409e-40	5.28466e-40	-1.43713
Krt80	2.93708e-07	7.87895e-07	-1.58172	0.0223183	0.0328343	-1.27825
Farp2	7.13127e-19	3.73646e-18	-1.58136	0.000807138	0.00141838	-1.11249
Wrn	3.48982e-10	1.18019e-09	-1.5807	0.666148	0.713271	1.43569
Adamts5	0	0	-1.58064	0	0	-1.10525
Akap11	0	0	-1.58038	1.77636e-15	6.90756e-15	1.55066
Cenpe	2.07702e-29	1.31538e-28	-1.57984	3.03727e-08	7.81646e-08	1.27408
Wwp1	0	0	-1.57982	2.06057e-13	7.25019e-13	1.50879
Clock	1.19449e-35	8.11851e-35	-1.57972	7.9492e-14	2.86532e-13	1.78188
Samd5	3.32685e-34	2.22732e-33	-1.57931	0.455232	0.512525	1.1531
Nrip1	8.35114e-35	5.6332e-34	-1.57753	0.00029069	0.000536557	1.61578
Ids	0	0	-1.57648	0.345544	0.402258	1.22054
Cdnf	1.05999e-08	3.19423e-08	-1.57562	0.58296	0.637042	-1.0732
Gm38399	0.00390679	0.00679391	-1.57457	0.0022702	0.00379517	-1.34224
Flrt2	0	0	-1.57451	0.000335432	0.000614615	1.51338
Nuf2	1.59705e-18	8.28129e-18	-1.57381	0.000926198	0.00161943	1.04365
Cadm1	1.38252e-29	8.7821e-29	-1.57132	2.77075e-06	6.16691e-06	-1.17641
Zbtb20	1.03591e-36	7.11011e-36	-1.57038	5.36394e-09	1.45166e-08	1.17356
Ebf1	0	0	-1.56994	3.02297e-17	1.26332e-16	-1.04769
Zfp871	2.20373e-07	5.96401e-07	-1.56927	3.99216e-07	9.44033e-07	2.19295
Trp53inp1	0	0	-1.56924	0	0	1.67141
Plagl1	1.25386e-34	8.44417e-34	-1.56918	0.847816	0.873032	1.42368
Gpc6	0	0	-1.56628	3.77546e-23	1.72065e-22	-1.29369
Ank3	0	0	-1.56556	1.24015e-16	5.10773e-16	-1.12454
Nbeal1	7.96311e-16	3.76184e-15	-1.56372	0	0	2.31742
Ash1l	7.112e-42	5.0758e-41	-1.56299	1.93736e-06	4.35923e-06	1.61232
Reck	3.06906e-28	1.90891e-27	-1.56265	0.0025418	0.00422946	-1.07609
Gm10557	0.00120022	0.00223911	-1.56232	0.000326251	0.000598755	1.70142
C130083M11Rik	1.67583e-09	5.37304e-09	-1.56224	0.179448	0.223605	1.33439
Top2b	0	0	-1.56033	1.80646e-10	5.37392e-10	1.37403
Mbnl1	0	0	-1.56	3.23523e-09	8.88412e-09	1.47575
Irs1	1.06691e-27	6.58697e-27	-1.55937	2.45623e-17	1.02922e-16	-1.15295
Melk	4.90548e-11	1.76414e-10	-1.55857	0.0765561	0.10297	-1.05406
Fndc3a	0	0	-1.55762	0.00133998	0.00230972	1.34829
Glis3	0	0	-1.55629	7.289e-40	3.77648e-39	-1.09884
Cdh19	1.01575e-24	5.98798e-24	-1.55374	4.33475e-10	1.25904e-09	1.53163
Zfhx4	1.31829e-13	5.59312e-13	-1.5535	0.733528	0.773782	1.38279
Gm5814	0.0209231	0.0325265	-1.55304	0.339069	0.395528	1.16476
Atp2a1	0.0148578	0.0236761	-1.55104	0.000187824	0.000353826	1.21984
Peg10	1.19539e-17	6.02771e-17	-1.55053	0.00542588	0.0086738	-1.08327
Gm28047	9.6023e-06	2.24777e-05	-1.54992	0.311081	0.367186	-1.01358
Apc	0	0	-1.5491	4.01901e-13	1.39183e-12	1.78182
Sesn3	2.33748e-34	1.56829e-33	-1.5464	0.34022	0.396612	1.43275
Adgrl2	0	0	-1.54489	9.82386e-13	3.32404e-12	-1.05272
Dock11	1.90603e-10	6.59532e-10	-1.54461	0.000208766	0.000391277	1.70877
Gm21092	0.00020856	0.000424401	-1.5442	0.673686	0.720173	1.00615
Il1rn	8.94295e-28	5.524e-27	-1.54364	2.94455e-26	1.38217e-25	-1.46314
Foxo1	0	0	-1.54324	2.67166e-25	1.24522e-24	-1.27268
Cep55	1.38129e-07	3.80729e-07	-1.54257	0.00168229	0.00286197	1.17065
Daam2	5.80432e-29	3.65188e-28	-1.54162	1.88944e-12	6.28961e-12	-1.37055
Gstm7	2.20119e-05	4.97609e-05	-1.54138	0.093094	0.123426	-1.27829
Ect2	1.70657e-15	7.91577e-15	-1.53971	0.215311	0.263756	1.30641
Dmxl1	4.40541e-13	1.81264e-12	-1.5396	7.90046e-08	1.97048e-07	1.75218
Rerg	3.01843e-18	1.55168e-17	-1.53932	0.00191171	0.00322563	-1.17454
Hook3	0	0	-1.53925	2.62448e-08	6.78337e-08	1.50204
Npat	1.65321e-27	1.01917e-26	-1.53665	0.0546263	0.0753336	1.46549
Setd2	4.28245e-32	2.79396e-31	-1.53551	3.38887e-08	8.68031e-08	1.61018
Gm14403	2.59836e-05	5.82875e-05	-1.53427	0.00161306	0.00275316	1.45302
Gm47761	2.14351e-09	6.82015e-09	-1.53198	0.283007	0.337448	1.15854
Mmgt1	0	0	-1.53134	4.10053e-06	8.98304e-06	1.4573
Mbnl2	0	0	-1.53053	0	0	1.59706
Ankrd1	6.01156e-08	1.70266e-07	-1.53035	0.096607	0.127734	-1.11926
Eya4	1.95847e-20	1.06442e-19	-1.52594	2.16961e-05	4.45547e-05	1.01963
Add3	0	0	-1.52586	0.735792	0.775489	-1.01137
Kif4	3.44587e-21	1.90756e-20	-1.52472	1.67604e-09	4.69298e-09	-1.18895
Cntrl	2.22003e-12	8.75233e-12	-1.52351	0.519127	0.575873	1.28144
Zfp937	6.30135e-08	1.78072e-07	-1.52347	0.318339	0.374483	1.09261
Casp8ap2	1.37396e-07	3.78791e-07	-1.52333	0.00216264	0.00362406	1.70888
Trove2	1.47503e-25	8.80309e-25	-1.52156	0	0	1.75445
Bmpr1a	0	0	-1.52134	3.33067e-15	1.27968e-14	1.47071
Fam129a	0	0	-1.52111	0	0	-1.15379
Tacc1	0	0	-1.52087	1.45745e-20	6.43177e-20	-1.05648
C330027C09Rik	1.27165e-20	6.95055e-20	-1.52006	0.0056295	0.00897984	1.25109
Phc3	6.69477e-25	3.95968e-24	-1.51966	4.27177e-05	8.55924e-05	1.51813
Klf7	3.51661e-21	1.945e-20	-1.51939	0.197118	0.243469	1.17279
Zfp189	1.13496e-06	2.88821e-06	-1.51936	0.00254094	0.0042286	1.40768
Anln	4.912e-42	3.5115e-41	-1.51906	6.09762e-08	1.53395e-07	1.15336
Dnajb3	0.00221522	0.00400048	-1.51776	0.617815	0.66941	-1.28707
Prrt1	0.000823679	0.00156673	-1.51752	0.0383888	0.054457	-1.30932
Pik3r3	0	0	-1.51702	0.0511465	0.0709657	1.1658
Fbn1	0	0	-1.51571	0	0	-1.35615
Igsf10	0	0	-1.51432	3.98301e-22	1.79372e-21	-1.10724
C1qtnf3	4.55237e-08	1.30501e-07	-1.51374	0.847667	0.872951	-1.26311
Gulp1	2.10397e-29	1.33177e-28	-1.51252	0.667569	0.714548	1.13213
Casp12	7.96799e-26	4.77584e-25	-1.51248	0.056771	0.0781021	-1.00606
Golga1	8.28067e-20	4.45033e-19	-1.51187	1.27156e-06	2.90494e-06	1.32267
2700049A03Rik	4.63398e-06	1.11388e-05	-1.51105	0.535513	0.591903	1.35481
Tpr	0	0	-1.51021	8.55522e-07	1.97682e-06	1.454
Sox9	7.52152e-23	4.2771e-22	-1.51015	1.65107e-16	6.77787e-16	-1.47
Smc5	5.03064e-21	2.77505e-20	-1.50994	2.95833e-10	8.70142e-10	1.57204
Fgf2	0	0	-1.50825	5.62727e-10	1.62242e-09	1.39832
Edil3	8.23348e-39	5.72008e-38	-1.50787	0.173704	0.217117	1.30527
Lrrcc1	2.13734e-10	7.36115e-10	-1.50622	0.00233903	0.00390554	1.51294
Prr11	9.55959e-15	4.29736e-14	-1.5061	0.0365544	0.0520136	1.2042
Gm16105	0.0239042	0.0367011	-1.50427	0.785927	0.819879	-1.0615
Ugcg	0	0	-1.50401	0	0	-1.17781
Braf	1.51069e-19	8.07744e-19	-1.50266	0.0265719	0.038661	1.24987
Smoc1	2.41015e-13	1.00554e-12	-1.50231	1.50455e-05	3.13648e-05	-1.31383
Phyhipl	6.30983e-22	3.52883e-21	-1.5022	2.22998e-11	7.05411e-11	-1.335
Zfp442	0.000323105	0.000643182	-1.50202	0.00436295	0.00705559	1.46317
Phf20l1	2.80012e-28	1.7425e-27	-1.5015	2.22045e-16	8.96837e-16	1.67253
Cavin2	0	0	-1.50063	0.722651	0.764561	1.07858
Rnaseh2c	0	0	1.50006	3.23555e-08	8.31477e-08	-1.45782
Sap30l	0	0	1.50019	6.67133e-08	1.67324e-07	-1.31909
Gm2077	0.0188786	0.0295241	1.50205	0.706098	0.749134	-1.01781
Smim26	4.87139e-07	1.28128e-06	1.50207	1.04095e-05	2.19968e-05	1.18787
Tspan11	0	0	1.50225	0.152917	0.193684	-1.03683
Wtip	0	0	1.50278	5.30546e-18	2.24868e-17	-1.61981
Galnt2	0	0	1.50354	2.27658e-38	1.17032e-37	-1.19688
Gm12166	3.98398e-05	8.79071e-05	1.50383	0.831437	0.859343	-1.12712
Ccdc9	0	0	1.50564	0.00169887	0.0028894	-1.31145
AC121357.1	0.00807936	0.0134402	1.50619	9.10871e-06	1.9336e-05	-2.24684
Mt2	0	0	1.50629	0	0	1.32785
Cystm1	1.78065e-07	4.86102e-07	1.50761	1.11022e-15	4.35643e-15	1.37482
Pnkd	0	0	1.50988	0.00910596	0.0141296	-1.22619
Prdx1	0	0	1.51152	0	0	1.26947
Gm36033	0.0248785	0.0381037	1.51251	0.0173482	0.025924	-1.62918
Hsd3b7	2.35067e-09	7.45659e-09	1.51322	0.463328	0.520658	-1.09517
Gm13436	4.58587e-07	1.20974e-06	1.51399	0.399256	0.456683	-1.03768
Raet1e	7.69139e-09	2.34998e-08	1.51418	2.99568e-06	6.64982e-06	1.39407
Fam110c	1.00524e-07	2.79661e-07	1.51438	5.74532e-07	1.3439e-06	1.35113
Igtp	0	0	1.515	0	0	1.25719
Ube2l6	0	0	1.51561	0	0	1.21765
Bpgm	0	0	1.51808	0	0	1.18043
Nenf	0	0	1.52026	2.78144e-08	7.17723e-08	-1.30325
Bst2	0	0	1.52044	5.4156e-11	1.67383e-10	-1.05988
AC121965.1	0	0	1.52195	0	0	1.11368
Has1	5.11278e-05	0.000111363	1.52307	4.49498e-06	9.81286e-06	1.48435
Gm18959	0.00608399	0.0102958	1.52316	0.542283	0.598399	1.06389
Ifi27l2a	3.69412e-07	9.81315e-07	1.5235	0.778923	0.813452	-1.13807
Ercc1	0	0	1.52389	4.7236e-09	1.28252e-08	1.05894
Gon7	6.96628e-07	1.808e-06	1.52431	0.000252698	0.000469752	1.23261
Rpl13a-ps1	0.0165367	0.0261158	1.52582	1.72716e-05	3.58326e-05	-2.65728
Ccdc12	0	0	1.52639	0.130951	0.168467	-1.28048
Lefty1	1.64187e-06	4.11386e-06	1.52828	0.0213196	0.0314574	-1.50596
Cck	0	0	1.52931	0	0	1.05589
Rhoc	0	0	1.53397	0.0018748	0.00316681	-1.09729
S1pr2	0	0	1.53433	0	0	1.11161
Gm1673	4.97035e-06	1.1929e-05	1.53517	3.38031e-08	8.66368e-08	-2.38143
Ccl8	0	0	1.53679	0	0	1.2418
Plekhh3	0	0	1.53714	0.250702	0.302644	-1.01906
Gadd45a	0	0	1.53747	0	0	1.29483
Gm43960	0	0	1.53797	2.34469e-06	5.24469e-06	1.03071
Cstb	0	0	1.53815	0	0	1.08958
Vegfc	0	0	1.53893	0	0	1.32566
Gm9320	2.52083e-05	5.66396e-05	1.54037	0.77382	0.809135	-1.02965
Sec14l2	1.05768e-08	3.18806e-08	1.54048	0.0518883	0.0718741	1.07564
Sap30	0	0	1.54094	2.56336e-05	5.22298e-05	1.11996
Atp5e	0	0	1.54101	5.70365e-07	1.33465e-06	-1.13377
Sat1	0	0	1.54306	0	0	1.2082
Macrod1	0	0	1.54611	0.341692	0.398176	-1.17956
AC154276.1	0.00159662	0.0029371	1.54924	0.413415	0.470602	1.02711
BC051226	0.000781043	0.00149038	1.54945	0.110458	0.144445	-1.00504
Rcl1	0	0	1.54968	0	0	1.29968
Uqcr11	0	0	1.55054	0.661531	0.708811	-1.30011
Dhx58os	2.81997e-14	1.23662e-13	1.55163	0.148345	0.188503	-1.18706
9430064I24Rik	2.77268e-09	8.76862e-09	1.55192	0.0100508	0.0155227	-1.0039
Ifngr2	0	0	1.55231	0	0	1.32704
Prdx5	0	0	1.55293	0.149756	0.190162	-1.10592
Pet100	7.4642e-08	2.09683e-07	1.55358	0.096233	0.127319	-1.20136
Ntng2	1.75415e-14	7.77672e-14	1.55663	1.40093e-10	4.20648e-10	1.31258
Gm15954	0.00470412	0.00809178	1.55708	0.120721	0.156673	-1.31403
Slc22a4	1.1152e-11	4.20987e-11	1.5577	3.30846e-14	1.21634e-13	1.37563
Acot7	0	0	1.5587	0	0	1.18174
Insl6	0.00473987	0.00814657	1.55907	0.557567	0.613143	1.01884
Gm45808	0	0	1.55943	0.0016328	0.00278306	-1.51017
Oas1g	0	0	1.55971	6.52733e-10	1.87631e-09	1.11972
Gm15607	0.000998699	0.00188306	1.56043	0.254506	0.306852	1.12579
Ankrd9	6.61422e-11	2.36518e-10	1.56303	0.0353045	0.0503266	1.05046
Nppb	1.2913e-05	2.98519e-05	1.56586	7.616e-07	1.76402e-06	1.41288
Tarm1	5.81412e-06	1.38718e-05	1.56698	0.0049587	0.0079666	1.23619
Ten1	0	0	1.56754	0.0313537	0.0451155	-1.04917
Gm8909	3.45842e-10	1.17084e-09	1.56763	1.75981e-08	4.59972e-08	1.25088
Gm9267	0.0154865	0.024606	1.56814	0.163538	0.205868	1.19164
Rpl38-ps2	3.7229e-05	8.23202e-05	1.56833	0.257941	0.310612	1.01785
Rpl22l1	0	0	1.56885	1.24858e-06	2.854e-06	-1.21742
Gm20652	0.0293725	0.0445027	1.56933	0.764723	0.801026	1.05189
Gm17077	0.0121094	0.0195855	1.57026	0.233479	0.283711	-1.49455
Psma6	0	0	1.57028	0	0	1.28847
Stmn4	0.00125636	0.00233619	1.57097	0.598701	0.65146	-1.23562
Uqcc2	0	0	1.57239	0.0751133	0.101269	-1.2276
Map2k3os	2.5454e-10	8.71865e-10	1.57373	0.00192596	0.0032483	1.01105
Arhgap22	0	0	1.57481	0	0	1.31787
Trim47	0	0	1.57621	0.339633	0.396071	-1.04751
Psme1	0	0	1.57648	0	0	1.18034
Gm42674	0	0	1.57731	1.02448e-17	4.32316e-17	-1.34188
Sp110	0	0	1.57798	1.51656e-13	5.37227e-13	1.39429
Gm17586	5.66258e-08	1.60855e-07	1.578	0.249594	0.301481	1.0574
H2-M3	1.77571e-11	6.61171e-11	1.57803	0.00571911	0.00911464	1.0054
Tgfb1	0	0	1.58088	0	0	1.09461
AC161763.1	0	0	1.58176	1.5e-44	8.3e-44	-1.12016
Klc3	2.58743e-10	8.85293e-10	1.58256	0.379624	0.437059	-1.10674
Mcrip2	3.10037e-08	9.01762e-08	1.58354	0.142532	0.181928	-1.38379
Epop	2.85476e-09	9.01e-09	1.58405	0.372634	0.430316	-1.2575
Gm41192	0.00108165	0.00202787	1.58422	0.129454	0.166713	1.48731
Irf5	0	0	1.58442	1.46233e-09	4.11297e-09	1.28121
Gm12350	0.0174869	0.027502	1.58523	0.382751	0.440336	-1.18835
Tap2	0	0	1.58606	0.555133	0.611048	-1.06865
Cyba	0	0	1.58648	0.637588	0.687625	-1.14256
Gm20478	2.72671e-12	1.0676e-11	1.58739	3.29166e-08	8.44511e-08	1.21882
Tnfrsf12a	0	0	1.58813	2.21032e-07	5.32526e-07	-1.2365
Nfkbil1	0	0	1.58935	6.09599e-05	0.000120109	-1.32591
Rps10-ps1	0.0072432	0.0121216	1.58982	0.669781	0.716671	-1.17077
BC028528	1.67144e-11	6.23643e-11	1.59083	1.04139e-13	3.72162e-13	1.39766
Gm44510	0	0	1.59409	0.972372	0.977293	-1.08979
Pfdn6	0	0	1.59741	5.62621e-07	1.31702e-06	-1.39521
H2-T23	0	0	1.59795	2.35145e-13	8.24587e-13	1.04119
1700040L08Rik	0.00725062	0.0121324	1.59922	0.00537743	0.00860402	1.02793
Gm9687	0.00478175	0.0082118	1.59991	0.249851	0.301703	1.12877
Rnf149	0	0	1.6038	0	0	1.48463
C920021L13Rik	1.4069e-06	3.5557e-06	1.60404	6.59312e-07	1.53391e-06	1.41235
Cox20	0.000394345	0.000777341	1.6042	0.555174	0.611048	-1.21144
Denr	0	0	1.60449	0	0	1.46773
Ubald2	0	0	1.60458	0.000576314	0.00102803	-1.08419
Coro1a	0.000698493	0.00133918	1.60465	0.632738	0.682982	-1.14605
Timm13	0	0	1.60479	0.00135574	0.00233592	-1.33651
Chrac1	0	0	1.60567	0.189121	0.234562	-1.10701
Ccl2	0	0	1.60608	0	0	1.38408
Gm15133	0.0114507	0.0185944	1.61918	0.541041	0.59717	-1.28429
Gm9905	3.29203e-12	1.28213e-11	1.62098	0.339661	0.396071	1.1296
Scand1	0	0	1.62173	2.19408e-32	1.08603e-31	-1.54358
Ninj1	0	0	1.62339	0	0	1.10695
Gstt2	0	0	1.63575	3.49382e-06	7.68885e-06	1.19556
Cd14	0	0	1.6365	0	0	1.49184
Tmem238	4.51861e-13	1.85739e-12	1.63682	0.000575428	0.0010266	-1.44192
6530402F18Rik	0	0	1.63823	0.000149295	0.000283889	1.13484
Tmem160	0	0	1.64444	3.73441e-26	1.75097e-25	-1.52844
Spink6	0	0	1.64449	0	0	1.41128
B930094E09Rik	1.38415e-05	3.19359e-05	1.64494	0.955322	0.963626	-1.05627
H2-K1	0	0	1.64508	0	0	1.138
Exoc3l4	0	0	1.64567	0.00242436	0.00404049	1.02311
Rdh12	6.88422e-07	1.78707e-06	1.65055	0.368014	0.425687	-1.16532
Angptl4	0	0	1.65226	0	0	1.24331
Gm11745	0.00480406	0.00824559	1.65424	0.000772787	0.00136087	-1.92106
Tcea2	3.24307e-07	8.6627e-07	1.65591	0.000237496	0.000442938	1.43877
Gm7332	0	0	1.65619	0.0210853	0.0311446	-1.02227
Uba7	0	0	1.65738	0	0	1.35191
Grcc10	0	0	1.65842	0.0415138	0.0585322	-1.24383
Slc39a1-ps	0.000105135	0.000221343	1.66123	0.00449858	0.00726274	1.22092
Rhebl1	9.52196e-06	2.23062e-05	1.66249	0.309239	0.365218	-1.28549
Mapkapk2	0	0	1.66286	0	0	1.17087
Polr2k	0	0	1.66301	1.46105e-13	5.18296e-13	1.01842
Tomm7	0	0	1.66428	0	0	1.01047
Ptges2	0	0	1.66541	2.9976e-14	1.10497e-13	1.14963
Gm11687	0.011249	0.0182948	1.66548	0.673426	0.720018	-1.09551
AC133650.1	0.000266381	0.000535883	1.66593	0.12117	0.157178	-1.22742
Tcirg1	0	0	1.66665	0	0	1.08891
Mir762	0.00174654	0.00319927	1.66876	0.024474	0.0357831	-1.81475
Gm21987	0	0	1.6704	0	0	-1.07004
Gm6851	2.21437e-06	5.46635e-06	1.67046	2.57051e-07	6.15871e-07	1.07517
Coprs	0	0	1.67301	0.163007	0.205302	-1.1264
Znrf1	0	0	1.67576	0	0	1.07179
Aldh1a2	0	0	1.68048	0	0	1.4975
Tbcc	0	0	1.6809	0.246018	0.297707	-1.08373
4930556J24Rik	0.0024114	0.00432239	1.68215	0.509793	0.566774	-1.16389
Oaz1-ps	0.00100823	0.00189988	1.69009	0.684201	0.729733	-1.09973
Ier3	0	0	1.69501	0	0	1.31041
Gm43579	4.44089e-16	2.1211e-15	1.6965	0.269151	0.322554	-1.09391
Gm12319	0.0235211	0.0361839	1.69679	0.0929262	0.12323	1.37909
Npl	2.36882e-08	6.96093e-08	1.69687	0.442701	0.500485	-1.12587
Gm15793	0.0134986	0.0216562	1.69775	0.150895	0.191375	-1.39003
Gdpd3	1.72422e-09	5.52252e-09	1.70022	9.12401e-10	2.5983e-09	1.44225
Tm4sf1	0	0	1.70381	0	0	1.33673
Ascl2	0.000404278	0.000795918	1.71079	0.22201	0.2713	1.15458
Tusc1	0	0	1.71247	0.0396968	0.0561967	-1.29973
Mir6991	0.0242988	0.0372658	1.71302	0.918678	0.932593	-1.23687
Bmp6	0	0	1.71546	0	0	1.44122
Tnfrsf14	1.33227e-15	6.20487e-15	1.71658	2.37891e-07	5.72263e-07	1.38587
Gm16596	0.0181971	0.0285401	1.71764	0.298108	0.353204	-1.34054
AC153911.1	4.62144e-06	1.11108e-05	1.72757	0.00331453	0.00544416	1.16979
Gm5451	2.41163e-12	9.49872e-12	1.74607	0.00976907	0.0151043	-1.15777
Tspo	0	0	1.75096	0.0884289	0.117589	-1.1989
Cbr3	0	0	1.75229	0.000356655	0.000652357	-1.02697
4933428P19Rik	0.000566982	0.00109677	1.75467	0.00222474	0.00372465	-1.40939
Gm15247	0.00643808	0.0108554	1.76028	0.965022	0.971378	-1.09326
Gm1943	0.0202897	0.031585	1.7636	0.730412	0.771274	-1.3093
Ass1	0	0	1.76771	0	0	1.33866
Ttr	5.68789e-12	2.19073e-11	1.77077	0	0	1.37698
Gm26532	9.01591e-10	2.94722e-09	1.77294	1.85024e-07	4.48704e-07	1.42287
Cenpv	3.35789e-10	1.13834e-09	1.77351	0.585056	0.638943	-1.06311
Gm15512	1.84659e-11	6.86541e-11	1.78052	3.04717e-09	8.37872e-09	1.35822
A230087F16Rik	3.33067e-15	1.52403e-14	1.78495	0.00158353	0.00270424	-1.43934
Gm47136	0.0173973	0.0273748	1.78705	0.211546	0.259448	1.38388
Rpl36al	0	0	1.78776	1.15585e-05	2.43344e-05	-1.14736
Gm7993	0	0	1.78941	0	0	1.2374
H2-Q10	0	0	1.78979	8.38457e-09	2.24107e-08	1.25489
Smco4	0	0	1.79255	6.27376e-11	1.9286e-10	1.20613
AL670603.1	1.33227e-15	6.20487e-15	1.79855	0.420631	0.477818	1.02188
Gm10053	0.000826666	0.00157217	1.79972	0.0204	0.0301892	1.37621
Limd2	0	0	1.80053	0	0	1.27825
Cmbl	1.15592e-05	2.6848e-05	1.80126	0.00772276	0.0120881	1.19183
1700017M07Rik	0.00136099	0.00252214	1.80326	0.0238073	0.0348489	1.35932
Hmga1b	0	0	1.80439	0	0	1.32507
Saa1	0	0	1.80881	0.162051	0.204139	-1.06617
H2-T22	0	0	1.80942	0	0	1.32982
Gm26566	0.000228799	0.000463778	1.81015	0.0322447	0.0462891	-1.88705
Rbp1	0	0	1.8119	5.42351e-11	1.67544e-10	1.10822
Hmga1	0	0	1.81476	0	0	1.13171
Blvrb	0	0	1.81508	0	0	1.16245
AA467197	0.0170964	0.0269386	1.81797	6.53262e-06	1.40555e-05	1.32635
Slpi	0	0	1.82618	0	0	1.26499
Gm10025	0.00279594	0.00496691	1.82673	0.378279	0.435791	1.29693
5730559C18Rik	0	0	1.83057	6.56839e-08	1.64874e-07	1.30882
Gm47551	0.000905434	0.00171417	1.83563	0.19873	0.245258	-1.36195
1700027J19Rik	0	0	1.83799	0.0250755	0.0366112	1.01447
Bcl6b	2.66454e-14	1.16928e-13	1.84196	0.000514126	0.000923673	1.30358
Mrpl14	0	0	1.84287	0.0248935	0.0363583	-1.25131
Dusp9	1.5931e-07	4.37665e-07	1.85322	0.0467241	0.0652835	1.16792
1110008P14Rik	0	0	1.85502	0	0	1.1439
Spint2	7.83373e-13	3.18457e-12	1.85829	0.0173262	0.0258974	1.10181
Psme2	0	0	1.86098	0	0	1.27011
Hvcn1	0	0	1.8611	1.37219e-11	4.38492e-11	1.33513
Tmsb15l	1.2635e-08	3.78205e-08	1.86256	0.000582742	0.00103861	1.21042
Tmsb15b1	4.84293e-05	0.00010578	1.8647	0.00166693	0.00283815	1.27871
Slfn2	0	0	1.86536	0	0	1.37175
4930560O18Rik	8.36902e-06	1.9716e-05	1.86585	0.580397	0.634573	-1.29048
H2-T-ps	0	0	1.8661	0	0	1.12228
Gm45231	0.000808552	0.00154053	1.8663	0.810024	0.840956	-1.10143
Isg15	0	0	1.86641	0	0	-1.00469
Col5a3	0	0	1.86693	0	0	1.22958
Rgs3	0	0	1.87272	0	0	1.3476
Gsto2	7.6244e-07	1.97268e-06	1.88126	0.0214549	0.0316384	-1.0471
Gm20470	0.0294518	0.0446012	1.89029	0.732906	0.773285	-1.23518
Rarres2	3.60156e-13	1.48726e-12	1.89767	0.422579	0.479857	-1.13546
Gm10425	0	0	1.90262	0.000265158	0.000491602	1.09864
Gm39214	0	0	1.90453	2.64162e-05	5.37633e-05	1.34925
Camp	0	0	1.90533	0	0	1.21623
Gm15829	0.00220654	0.00398596	1.90677	0.109303	0.143085	1.38938
Tmsb15b2	9.35042e-06	2.19208e-05	1.90892	0.000539602	0.000965981	1.41253
Snhg20	0	0	1.91924	5.47778e-07	1.28371e-06	1.24359
A730061H03Rik	0.0167311	0.0263994	1.92642	0.103427	0.135961	-1.45044
Gm11626	0.000536922	0.00104168	1.94183	0.54157	0.597702	-1.16663
2310010J17Rik	0.000728744	0.00139398	1.94297	0.154451	0.195371	1.0909
Guca1a	0.00798245	0.0132896	1.94974	0.184255	0.229026	1.12939
Psmb9	0	0	1.95248	7.4829e-14	2.70269e-13	1.25378
Gm29325	2.11408e-10	7.28707e-10	1.96208	0.00483625	0.00778083	1.19982
H2-Q7	0	0	1.96741	0	0	1.44182
Rrad	0	0	1.97992	2.36573e-10	6.99945e-10	1.39577
Gm13889	5.70912e-10	1.89142e-09	1.98386	0.114063	0.148772	-1.29869
THSD8	0.00874114	0.0144395	1.99529	0.629858	0.680401	-1.11258
Marco	4.76386e-05	0.000104162	2.01667	0.000132665	0.000253421	-1.59296
Rps24-ps3	3.11178e-08	9.04872e-08	2.02507	0.00823071	0.0128343	1.48227
Bdkrb1	0	0	2.03848	5.32907e-15	2.0233e-14	1.44009
5830416I19Rik	2.25828e-10	7.75851e-10	2.04959	0.102483	0.134847	1.05547
Rab20	0	0	2.06392	0	0	1.32065
Relb	0	0	2.08168	0	0	1.29593
Grap	9.99201e-15	4.48692e-14	2.08953	5.17397e-06	1.12267e-05	1.44671
Gm47210	0.000261917	0.000527242	2.11231	0.101536	0.133713	-1.19973
H2-Q4	0	0	2.1167	0	0	1.38136
Crct1	1.35015e-09	4.35445e-09	2.13012	3.08642e-14	1.13737e-13	1.12057
AC160962.1	4.37871e-10	1.46734e-09	2.13473	3.69869e-11	1.15542e-10	1.31186
Gm22009	1.43179e-07	3.94301e-07	2.15265	5.09012e-17	2.12153e-16	-5.79054
Gemin4	4.42674e-05	9.71634e-05	2.15608	2.40671e-12	7.96915e-12	-2.32224
Psme2b	0	0	2.16416	0	0	1.23185
Gm11401	0.00197609	0.00359454	2.17927	0.127845	0.164953	-1.49392
Nfkb2	0	0	2.18406	0	0	1.40566
AC132833.1	3.98082e-12	1.54224e-11	2.18514	0.231078	0.28112	1.05462
4930455C13Rik	5.40851e-09	1.67205e-08	2.19592	0.0149676	0.0225522	-1.45487
Dact2	0	0	2.20427	0.256648	0.309137	-1.02875
Psmb8	0	0	2.21323	0	0	1.3321
Chrna1os	1.78875e-05	4.08276e-05	2.21875	0.641786	0.691141	-1.29298
Gm27390	0.0230107	0.0354815	2.2285	0.810511	0.841393	-1.04736
Rnd1	0	0	2.24648	0	0	1.4589
Gm26541	0	0	2.25098	0.0267395	0.0388957	-1.14317
Gm17134	3.60627e-06	8.74563e-06	2.30858	0.335676	0.392081	1.07518
Clec2d	0	0	2.38941	0	0	1.09981
Npy	8.20419e-06	1.93495e-05	2.41293	0.567097	0.62204	1.11176
Gm10941	4.28058e-05	9.40377e-05	2.42731	0.0745942	0.100634	1.24448
Snord104	0.00200637	0.00364697	2.50035	0.266656	0.320014	1.2191
9330160F10Rik	3.57283e-11	1.29792e-10	2.59261	5.53141e-06	1.19815e-05	-1.73264
Gm7143	0	0	2.60562	0.0900017	0.119554	1.1403
D630003M21Rik	0	0	2.69891	3.30587e-06	7.29316e-06	1.33033
Myl7	5.83689e-12	2.24398e-11	2.74503	3.31772e-19	1.43482e-18	-1.69255
H2-Eb1	2.04768e-09	6.52188e-09	2.77491	0.0586106	0.0804299	-1.28153
Vps25	0	0	2.90564	8.68191e-06	1.84706e-05	-1.22327
Igkc	0	0	2.97211	0.0133058	0.0202061	-2.15528
Rpph1	3.59283e-10	1.21339e-09	3.18774	0.424996	0.482252	-1.39576
Gm44287	0.00864176	0.0142942	3.22255	0.84102	0.867531	-1.09966
Gm47327	2.93271e-05	6.54131e-05	3.52718	0.70291	0.746338	-1.15188
AC158954.1	1.92513e-13	8.06944e-13	3.59635	0.0497974	0.0692225	-1.33928
B230322F03Rik	7.43248e-10	2.43852e-09	3.77613	3.39892e-17	1.41901e-16	-2.14206
Gm9988	4.19042e-07	1.10845e-06	3.94463	0.719078	0.761194	-1.29718
A730085K08Rik	0.00559032	0.0095182	4.43747	0.000529694	0.000950143	-3.63238
Gm5831	2.44249e-15	1.12502e-14	4.61973	0.00596643	0.00949071	1.3129
Gm5914	5.10504e-06	1.22382e-05	5.37777	0.360639	0.418256	1.45711
Hbb-bt	0	0	5.40169	0.879034	0.899415	-1.15286
Scarna2	1.17901e-08	3.53843e-08	6.11583	2.27719e-06	5.09644e-06	-6.29497
Hbb-bs	0	0	6.23389	0.373452	0.431102	1.37518
Gm37905	1.50647e-10	5.24463e-10	7.16963	0.535979	0.592313	1.47751
Gm26527	0	0	7.50212	0.754516	0.792056	1.02632
Gm20488	0	0	8.73133	0	0	-3.65906
Mir6340	8.88178e-16	4.17694e-15	8.81648	0.123231	0.159584	-1.19769
Gm14233	0	0	10.1015	0.00229419	0.00383374	-2.7571
Hba-a1	0	0	10.6268	0.831801	0.859649	1.10565
